# Supplementary material for: N-[4-(4-Nitro­phen­oxy)phen­yl]penta­n­amide
Source: Acta Crystallogr Sect E Struct Rep Online. 2012 Aug 31;68(Pt 9):o2816. doi: 10.1107/S1600536812036744 (PMC3435840; doi:10.1107/S1600536812036744)
Supplement: Supplementary file 2 [file e-68-o2816-Isup2.hkl]

# 
# h,k,l, Fc-squared, Fo-squared, sigma(Fo-squared) and status flag 
# 
data_I
_shelx_title ' Z-N5 in P-1' 
_shelx_refln_list_code          4 
_shelx_F_calc_maximum      238.76 
_exptl_crystal_F_000       664.00 
_reflns_d_resolution_high  0.8107 
 
loop_ 
 _symmetry_equiv_pos_as_xyz 
 'x, y, z' 
 '-x, -y, -z' 
 
_cell_length_a     4.9776 
_cell_length_b    10.1139 
_cell_length_c    30.5718 
_cell_angle_alpha  92.069 
_cell_angle_beta   90.087 
_cell_angle_gamma  91.060 
 
_shelx_F_squared_multiplier     1.000 
 
loop_ 
 _refln_index_h 
 _refln_index_k 
 _refln_index_l 
 _refln_F_squared_calc 
 _refln_F_squared_meas 
 _refln_F_squared_sigma 
 _refln_observed_status 
   1   0   0      118.05      117.71      3.10 o 
   2   0   0       68.52       68.12      2.35 o 
   3   0   0      108.28      103.65      3.27 o 
   4   0   0      115.39      119.75      9.42 o 
   5   0   0       83.43       97.62      6.52 o 
   6   0   0       28.11       34.95      5.53 o 
  -6   1   0       63.92       88.70      9.18 o 
  -5   1   0      311.26      326.16     10.96 o 
  -4   1   0        5.89        4.26      2.38 o 
  -3   1   0       77.06       75.21      3.28 o 
  -2   1   0     1135.94     1162.90     18.36 o 
  -1   1   0     3972.12     3810.14     54.87 o 
   0   1   0     1604.71     1593.46     23.19 o 
   1   1   0     2667.46     2533.59     37.06 o 
   2   1   0     1877.80     1798.88     32.12 o 
   3   1   0      161.56      134.73      8.12 o 
   4   1   0      129.31      119.47      7.85 o 
   5   1   0       48.49       49.76      5.21 o 
   6   1   0        9.89        8.80      4.55 o 
  -6   2   0        0.08        1.40      4.59 o 
  -5   2   0       40.86       46.40      4.96 o 
  -4   2   0      320.55      286.51      9.20 o 
  -3   2   0     1065.38     1123.65     18.89 o 
  -2   2   0       21.40       21.79      2.12 o 
  -1   2   0      184.96      183.88      5.39 o 
   0   2   0     1567.46     1551.43     22.91 o 
   1   2   0      235.82      218.33      4.42 o 
   2   2   0        0.55        0.19      1.63 o 
   3   2   0      711.09      769.08     16.66 o 
   4   2   0      127.79      133.65      8.91 o 
   5   2   0     1064.95     1063.02     24.39 o 
   6   2   0       18.18       20.03      6.85 o 
  -5   3   0      386.25      402.48     16.20 o 
  -4   3   0      234.95      229.89     10.63 o 
  -3   3   0       23.23       27.85      5.31 o 
  -2   3   0      540.74      561.23     10.20 o 
  -1   3   0      341.20      278.05     14.13 o 
   0   3   0      934.51      902.35     14.20 o 
   1   3   0      115.64      112.58      6.61 o 
   2   3   0      322.57      331.34      6.74 o 
   3   3   0      154.87      152.70      9.62 o 
   4   3   0      126.04      139.68      6.96 o 
   5   3   0       27.12       24.71      5.56 o 
  -5   4   0        3.12        3.68      5.94 o 
  -4   4   0       90.53       96.85      5.58 o 
  -3   4   0     1264.65     1187.22     20.08 o 
  -2   4   0        0.24        9.81      1.61 o 
  -1   4   0      273.77      348.99      6.88 o 
   0   4   0      361.41      356.54      6.82 o 
   1   4   0     1323.67     1278.85     20.22 o 
   2   4   0      834.91      809.16     14.00 o 
   3   4   0      158.71      166.70      6.75 o 
   4   4   0      246.97      227.88     23.48 o 
   5   4   0       60.85       58.46      7.07 o 
  -5   5   0       53.57       67.00      7.60 o 
  -4   5   0       17.87       22.77      3.80 o 
  -3   5   0      325.34      292.56      7.13 o 
  -2   5   0      147.52      160.52      4.58 o 
  -1   5   0      215.60      264.36      6.03 o 
   0   5   0      481.30      458.67      9.88 o 
   1   5   0      929.81      879.23     14.97 o 
   2   5   0        2.57        9.76      2.37 o 
   3   5   0       95.71      105.75      5.75 o 
   4   5   0       26.71       22.73      4.51 o 
   5   5   0       15.50       11.17      4.22 o 
  -5   6   0        5.46        7.43      4.81 o 
  -4   6   0       15.61        7.37      4.01 o 
  -3   6   0        0.31       -1.49      2.16 o 
  -2   6   0        3.94        0.94      2.86 o 
  -1   6   0     1573.78     1446.45     23.44 o 
   0   6   0       53.10       50.26      3.48 o 
   1   6   0      166.03      232.25      5.97 o 
   2   6   0       14.78       13.14      2.28 o 
   3   6   0       42.26       51.51      4.65 o 
   4   6   0        0.03        1.37      3.23 o 
   5   6   0        1.81       11.17      4.22 o 
  -5   7   0       46.95       46.51      7.60 o 
  -4   7   0        2.35        1.26      3.00 o 
  -3   7   0       36.02       37.86      4.22 o 
  -2   7   0       46.42       53.56     15.84 o 
  -1   7   0        9.54       14.71      5.09 o 
   0   7   0        5.80        7.24      2.12 o 
   1   7   0      494.57      484.35     12.50 o 
   2   7   0      787.09      759.18     14.58 o 
   3   7   0       61.06       63.99      6.59 o 
   4   7   0       89.71       85.55      8.14 o 
   5   7   0        9.64       12.73      5.60 o 
  -4   8   0       75.96       84.18      6.53 o 
  -3   8   0       34.26       45.45      4.78 o 
  -2   8   0      773.15      697.15     16.74 o 
  -1   8   0      201.20      204.36      7.32 o 
   0   8   0        0.41       -1.29      3.50 o 
   1   8   0        4.29       16.38      3.31 o 
   2   8   0      136.22      155.32     10.34 o 
   3   8   0       10.64       10.01      9.90 o 
   4   8   0      255.06      229.51     13.01 o 
  -4   9   0        0.23        6.67      3.64 o 
  -3   9   0       42.84       47.23      5.21 o 
  -2   9   0       72.58       58.27      6.40 o 
  -1   9   0      121.45      141.75      8.78 o 
   0   9   0       34.40       40.84      4.22 o 
   1   9   0      193.15      190.75      9.62 o 
   2   9   0       69.07       78.54      5.81 o 
   3   9   0        3.94        0.82      6.51 o 
   4   9   0       49.88       55.13      7.79 o 
  -3  10   0       79.44       72.44      7.97 o 
  -2  10   0       26.34       20.48      5.38 o 
  -1  10   0        8.46       10.85      4.35 o 
   0  10   0        6.97        8.74      3.23 o 
   1  10   0      309.56      311.45     10.84 o 
   2  10   0       30.87       33.40      5.34 o 
   3  10   0       33.45       32.19      6.77 o 
  -2  11   0       41.75       29.09      5.96 o 
  -1  11   0       11.21       11.64      5.66 o 
   0  11   0       27.51       26.53      5.56 o 
   1  11   0        6.27        4.27      3.64 o 
   2  11   0       30.01       26.90      6.33 o 
  -1  12   0        0.55       -0.85      4.00 o 
   0  12   0        7.11       -3.68      4.00 o 
   1  12   0       18.23        9.90      5.20 o 
  -1 -12   1        0.00        1.59      9.90 o 
   0 -12   1       28.39       23.13      6.51 o 
   1 -12   1        0.06       -2.26      3.60 o 
  -2 -11   1       33.86       28.19      5.21 o 
  -1 -11   1       85.18      102.26     10.63 o 
   0 -11   1       13.16       15.14     12.73 o 
   1 -11   1      166.45      167.79     11.00 o 
   2 -11   1       28.05       24.23      5.56 o 
  -3 -10   1        1.18        6.96      4.75 o 
  -2 -10   1      227.17      223.47      9.37 o 
  -1 -10   1       54.36       65.84      5.70 o 
   0 -10   1       33.48       37.92      5.96 o 
   1 -10   1       74.98       96.22      8.20 o 
   2 -10   1      159.32      159.93     15.84 o 
   3 -10   1       51.29       57.60     12.45 o 
  -4  -9   1       11.17        1.33      4.59 o 
  -3  -9   1        1.77        1.98      4.00 o 
  -2  -9   1       25.74       26.44      3.97 o 
  -1  -9   1      247.14      240.03      8.90 o 
   0  -9   1        9.38        7.51      3.04 o 
   1  -9   1        1.66       13.85      6.79 o 
   2  -9   1        1.23        6.48      5.38 o 
   3  -9   1       25.25       21.07      4.13 o 
   4  -9   1       41.61       59.59      8.71 o 
  -4  -8   1      144.37      160.60     11.20 o 
  -3  -8   1        1.01        2.44      3.79 o 
  -2  -8   1      148.41      148.93      6.88 o 
  -1  -8   1      153.92      145.06     12.98 o 
   0  -8   1       31.85       23.60      4.76 o 
   1  -8   1       62.80       59.02      3.50 o 
   2  -8   1      246.08      228.44      8.31 o 
   3  -8   1        0.02        2.04      2.57 o 
   4  -8   1        1.23        0.00      3.27 o 
  -5  -7   1       19.98       24.02      6.19 o 
  -4  -7   1      105.42      124.32     12.17 o 
  -3  -7   1       65.54       60.80      6.46 o 
  -2  -7   1       13.48       19.95      3.43 o 
  -1  -7   1      316.09      302.32      7.35 o 
   0  -7   1        6.29        6.63      1.70 o 
   1  -7   1      178.73      168.79      5.14 o 
   2  -7   1      601.87      558.13     13.80 o 
   3  -7   1       55.21       64.24      6.46 o 
   4  -7   1       95.70       96.73      7.34 o 
   5  -7   1       36.29       47.48      7.92 o 
  -5  -6   1      120.26      115.57      8.05 o 
  -4  -6   1        1.07        5.13      3.37 o 
  -3  -6   1        6.73       10.98      4.88 o 
  -2  -6   1      105.21      103.54      4.22 o 
  -1  -6   1      140.44      127.82      4.30 o 
   0  -6   1       27.94       22.82      2.29 o 
   1  -6   1       25.36       25.79      3.13 o 
   2  -6   1        2.71        1.67      1.52 o 
   3  -6   1        3.43        0.71      2.16 o 
   4  -6   1       14.66        7.93      5.60 o 
   5  -6   1        3.19       -1.36      3.94 o 
  -5  -5   1       45.49       38.57      5.44 o 
  -4  -5   1        0.53        2.26      2.94 o 
  -3  -5   1        1.15        0.81      2.24 o 
  -2  -5   1      541.17      496.73      9.98 o 
  -1  -5   1      230.24      257.01      6.17 o 
   0  -5   1        0.49        7.77      2.53 o 
   1  -5   1      171.70      164.48      5.15 o 
   2  -5   1       14.70       27.96      2.12 o 
   3  -5   1        0.18        7.46      2.49 o 
   4  -5   1      245.96      254.13      9.05 o 
   5  -5   1       48.45       45.41      6.59 o 
  -5  -4   1       48.86       48.49      6.77 o 
  -4  -4   1       10.52       14.23      4.07 o 
  -3  -4   1       71.18       77.04      7.32 o 
  -2  -4   1      205.71      251.63      5.87 o 
  -1  -4   1      515.23      516.47      9.46 o 
   0  -4   1       41.44       54.61      3.51 o 
   1  -4   1      173.77      181.03      6.12 o 
   2  -4   1      251.77      257.03      5.81 o 
   3  -4   1        1.29       26.74      7.72 o 
   4  -4   1      606.36      636.68     15.59 o 
   5  -4   1      121.16      137.14     13.01 o 
  -5  -3   1       59.63       59.51      5.64 o 
  -4  -3   1      395.92      369.39     11.21 o 
  -3  -3   1     1379.67     1349.78     26.57 o 
  -2  -3   1      264.56      270.27      5.92 o 
  -1  -3   1     1475.98     1414.72     21.71 o 
   0  -3   1     1055.75      990.13     15.41 o 
   1  -3   1      790.23      836.67     13.40 o 
   2  -3   1        3.53        3.85      2.16 o 
   3  -3   1      804.35      852.60     17.48 o 
   4  -3   1      627.95      639.45     15.26 o 
   5  -3   1        9.97       18.24      6.79 o 
  -6  -2   1        1.63       -3.22      3.66 o 
  -5  -2   1       14.74       20.68      4.25 o 
  -4  -2   1      853.66      877.31     21.26 o 
  -3  -2   1        0.23        1.29      1.91 o 
  -2  -2   1     1933.64     1934.42     34.63 o 
  -1  -2   1      613.48      577.24     10.54 o 
   0  -2   1      123.05      108.29      2.52 o 
   1  -2   1       72.15       72.86      6.62 o 
   2  -2   1     2933.56     2954.38     43.75 o 
   3  -2   1       25.29       18.37      2.08 o 
   4  -2   1      211.50      219.14      7.79 o 
   5  -2   1       38.25       38.44      6.19 o 
   6  -2   1       12.66       18.58      5.79 o 
  -6  -1   1       24.94       21.02      6.16 o 
  -5  -1   1       57.07       55.19      5.44 o 
  -4  -1   1       82.58       76.55      5.11 o 
  -3  -1   1      196.94      187.81      6.31 o 
  -2  -1   1      428.46      384.80     13.74 o 
  -1  -1   1     1644.33     1607.62     23.97 o 
   0  -1   1        0.23       -0.43      0.43 o 
   1  -1   1      481.63      518.54     13.21 o 
   2  -1   1     1755.77     1635.42     25.00 o 
   3  -1   1      197.97      196.16      5.10 o 
   4  -1   1        6.62       10.58      2.71 o 
   5  -1   1      104.55      112.99      6.71 o 
   6  -1   1      123.44      113.68      9.80 o 
  -6   0   1       72.34       63.25      6.64 o 
  -5   0   1       95.00       84.53      6.09 o 
  -4   0   1       33.88       31.93      3.64 o 
  -3   0   1        0.68        7.19      1.44 o 
  -2   0   1       32.77       58.49      2.07 o 
  -1   0   1      611.68      612.33      9.60 o 
   0   0   1        1.14        0.00      3.27 o 
   1   0   1     1003.41     1015.41     15.33 o 
   2   0   1      479.39      378.17      8.09 o 
   3   0   1      196.50      154.38      7.19 o 
   4   0   1       11.44        7.85      2.82 o 
   5   0   1       13.50       18.36      3.80 o 
   6   0   1        0.02        0.66      4.59 o 
  -6   1   1       29.05       26.10      6.19 o 
  -5   1   1       18.02       27.24      4.25 o 
  -4   1   1       27.29       33.49      3.80 o 
  -3   1   1      164.71      161.09      7.76 o 
  -2   1   1     1662.33     1585.14     24.37 o 
  -1   1   1      386.79      429.95      7.21 o 
   0   1   1        0.47       -0.59      0.59 o 
   1   1   1      711.78      678.88     11.68 o 
   2   1   1      874.03      858.02     16.77 o 
   3   1   1       10.95       18.28      2.61 o 
   4   1   1       57.49       62.44      4.68 o 
   5   1   1        6.28        5.85      4.09 o 
   6   1   1      119.16      122.28      8.33 o 
  -6   2   1       28.63       26.59      6.80 o 
  -5   2   1        0.00        0.00      3.87 o 
  -4   2   1       63.04       63.00      4.63 o 
  -3   2   1       78.56       91.80      4.90 o 
  -2   2   1       47.58       35.64      5.94 o 
  -1   2   1      477.68      395.81      6.92 o 
   0   2   1       27.92       27.60      2.12 o 
   1   2   1       24.15       28.30      2.37 o 
   2   2   1      815.72      802.33     13.28 o 
   3   2   1      799.70      735.80     16.11 o 
   4   2   1      294.44      302.42      9.80 o 
   5   2   1        1.50        0.39      3.00 o 
   6   2   1        1.26        5.67      4.22 o 
  -5   3   1      323.51      338.95     14.60 o 
  -4   3   1      220.06      218.47     14.68 o 
  -3   3   1     1366.29     1339.17     22.15 o 
  -2   3   1      912.45      882.01     14.75 o 
  -1   3   1     2049.75     2135.34     31.89 o 
   0   3   1      293.88      283.58     13.09 o 
   1   3   1     3414.88     3259.05     47.81 o 
   2   3   1     1384.18     1398.40     22.15 o 
   3   3   1      155.81      171.27      6.52 o 
   4   3   1       37.06       38.30      4.22 o 
   5   3   1        9.61        6.44      3.95 o 
  -5   4   1        3.86        7.92      4.00 o 
  -4   4   1       49.77       49.43      4.55 o 
  -3   4   1        0.14        6.49      2.20 o 
  -2   4   1      100.82      106.05      4.15 o 
  -1   4   1     1261.69     1270.80     25.19 o 
   0   4   1      245.24      259.23      7.04 o 
   1   4   1        0.74       25.46      4.53 o 
   2   4   1       26.06       37.07      3.19 o 
   3   4   1       53.35       54.41      4.22 o 
   4   4   1        0.38        2.89      3.53 o 
   5   4   1       12.04        9.22      3.64 o 
  -5   5   1       15.03       14.06      4.89 o 
  -4   5   1        1.98        3.12      2.82 o 
  -3   5   1        0.19       -1.39      1.96 o 
  -2   5   1      541.78      556.59     10.68 o 
  -1   5   1      709.88      714.27     14.78 o 
   0   5   1       11.70       14.42      1.96 o 
   1   5   1      451.86      479.93     13.94 o 
   2   5   1        4.29        5.79      1.66 o 
   3   5   1        1.25        0.06      2.33 o 
   4   5   1       33.58       34.58      7.85 o 
   5   5   1        2.63        1.47      3.92 o 
  -5   6   1       55.40       45.61      6.99 o 
  -4   6   1       31.06       35.11      4.39 o 
  -3   6   1      100.75      108.06      5.77 o 
  -2   6   1       21.44       22.44      2.78 o 
  -1   6   1       77.70       67.09      5.72 o 
   0   6   1       92.73      103.53      3.83 o 
   1   6   1       11.82        8.58      2.37 o 
   2   6   1       67.22       69.10      3.60 o 
   3   6   1       25.80       40.99      4.35 o 
   4   6   1       44.77       41.17      5.09 o 
   5   6   1      159.52      186.83     16.69 o 
  -5   7   1       42.11       54.89      7.60 o 
  -4   7   1       43.20       38.11      5.15 o 
  -3   7   1       16.64       17.74      3.59 o 
  -2   7   1      152.96      162.51      7.35 o 
  -1   7   1      120.20      112.41      6.18 o 
   0   7   1        9.47       10.24      2.03 o 
   1   7   1        1.02        6.62      3.77 o 
   2   7   1      124.89      121.82      6.00 o 
   3   7   1        9.15       14.22      4.59 o 
   4   7   1       87.11       80.71      8.00 o 
   5   7   1        1.00        1.41      4.80 o 
  -4   8   1       60.85       65.12      5.98 o 
  -3   8   1       18.24       17.35      3.56 o 
  -2   8   1      126.27      132.94      6.48 o 
  -1   8   1      164.92      163.42      6.13 o 
   0   8   1      110.94      120.30      5.96 o 
   1   8   1      168.66      168.19      7.15 o 
   2   8   1      495.23      476.62     12.99 o 
   3   8   1      154.15      154.01     10.00 o 
   4   8   1       89.16       85.25      9.62 o 
  -4   9   1      316.76      368.26     28.03 o 
  -3   9   1       13.70       13.86      4.80 o 
  -2   9   1      255.76      226.68     16.69 o 
  -1   9   1       60.24       72.87      7.36 o 
   0   9   1       45.11       50.97      4.55 o 
   1   9   1       65.21       83.88      6.10 o 
   2   9   1       92.47       86.40      6.84 o 
   3   9   1      140.37      129.45     16.98 o 
   4   9   1       60.34       47.39      8.00 o 
  -3  10   1       24.58       12.99      4.99 o 
  -2  10   1       20.09       24.10      8.49 o 
  -1  10   1        5.71       11.37      4.19 o 
   0  10   1       36.22       40.03      4.55 o 
   1  10   1      115.28      127.71      7.26 o 
   2  10   1        5.08        5.04      3.47 o 
   3  10   1       25.63       18.56      5.71 o 
  -2  11   1        2.70        2.55      4.00 o 
  -1  11   1        0.59        5.15      3.79 o 
   0  11   1        7.70        5.81      4.53 o 
   1  11   1      183.01      166.05      9.41 o 
   2  11   1        0.77       -0.04      3.47 o 
  -1  12   1       61.23       49.72     13.01 o 
   0  12   1       33.10       28.23      6.36 o 
   1  12   1       10.18       14.91      5.79 o 
  -1 -12   2       23.13       30.25      8.77 o 
   0 -12   2       20.28       37.10      9.34 o 
   1 -12   2        1.90        1.70      4.40 o 
  -2 -11   2        1.00       -4.43      4.59 o 
  -1 -11   2       24.25       26.15      4.63 o 
   0 -11   2        8.24        9.23      4.49 o 
   1 -11   2       25.00       33.64      5.96 o 
   2 -11   2       41.19       41.64     14.71 o 
  -3 -10   2       51.03       57.63      7.57 o 
  -2 -10   2        0.66        2.46      3.33 o 
  -1 -10   2      262.37      303.96     12.38 o 
   0 -10   2       90.94       93.49      7.79 o 
   1 -10   2      164.24      166.90     13.01 o 
   2 -10   2       22.31       31.04      8.20 o 
   3 -10   2        0.00        2.89      4.24 o 
  -4  -9   2        2.78        1.98      4.80 o 
  -3  -9   2       22.87       17.79      5.30 o 
  -2  -9   2        3.60        4.09      3.23 o 
  -1  -9   2      315.17      318.06     10.30 o 
   0  -9   2      190.41      192.98      7.64 o 
   1  -9   2        0.99       16.07      6.22 o 
   2  -9   2       30.03       30.01      6.27 o 
   3  -9   2       19.10       18.28      5.56 o 
   4  -9   2      237.41      255.02     13.51 o 
  -4  -8   2       33.32       39.67      6.77 o 
  -3  -8   2      202.29      193.33     10.80 o 
  -2  -8   2      175.43      182.25      7.39 o 
  -1  -8   2      390.93      372.19     10.72 o 
   0  -8   2       34.56       42.41      3.97 o 
   1  -8   2       96.97      124.62      6.10 o 
   2  -8   2       81.68       94.19      6.61 o 
   3  -8   2        5.48        3.19      2.82 o 
   4  -8   2       17.11       21.45      4.46 o 
  -5  -7   2       73.53       65.76      8.37 o 
  -4  -7   2       31.48       47.07      6.80 o 
  -3  -7   2       22.30       22.65      3.92 o 
  -2  -7   2       15.12       31.69      7.43 o 
  -1  -7   2      472.54      535.93     10.91 o 
   0  -7   2       22.73       26.96      2.61 o 
   1  -7   2     1798.52     1752.54     28.24 o 
   2  -7   2      298.49      281.41      9.02 o 
   3  -7   2      201.11      184.59      7.71 o 
   4  -7   2        3.72        1.58      3.15 o 
   5  -7   2       46.98       37.23      6.77 o 
  -5  -6   2        5.74        4.95      4.07 o 
  -4  -6   2       37.55       40.90      4.90 o 
  -3  -6   2       12.59        9.05      3.60 o 
  -2  -6   2      138.98      150.72      5.11 o 
  -1  -6   2      227.26      213.13      5.65 o 
   0  -6   2       11.26       24.59      2.21 o 
   1  -6   2      203.53      182.51      5.96 o 
   2  -6   2      473.37      440.49      9.15 o 
   3  -6   2       30.03       32.03      3.80 o 
   4  -6   2      216.13      223.68     16.36 o 
   5  -6   2        0.87        0.57      5.66 o 
  -5  -5   2       78.96       86.84      6.86 o 
  -4  -5   2       27.37       26.15      3.97 o 
  -3  -5   2        5.74        5.68      3.06 o 
  -2  -5   2       14.90       15.18      2.12 o 
  -1  -5   2      358.43      375.50      7.90 o 
   0  -5   2       35.02       42.49      2.34 o 
   1  -5   2      324.92      371.72      8.17 o 
   2  -5   2       19.27       32.95      3.80 o 
   3  -5   2       36.59       36.03      3.69 o 
   4  -5   2       40.67       45.49      4.46 o 
   5  -5   2       64.52       67.41      7.79 o 
  -5  -4   2        0.48        1.27      4.19 o 
  -4  -4   2      107.31       94.79      7.60 o 
  -3  -4   2      159.09      161.19      6.64 o 
  -2  -4   2        0.95        0.74      1.24 o 
  -1  -4   2      597.97      574.88     10.25 o 
   0  -4   2     1414.75     1422.56     21.99 o 
   1  -4   2      119.49      172.12      8.91 o 
   2  -4   2        0.17        9.53      2.10 o 
   3  -4   2      118.07      108.95      4.13 o 
   4  -4   2        2.62        0.94      2.61 o 
   5  -4   2       85.13       81.19      8.20 o 
  -5  -3   2       21.24       16.97      5.07 o 
  -4  -3   2      534.84      475.40     13.17 o 
  -3  -3   2      229.50      197.21      7.07 o 
  -2  -3   2        0.18        0.00      1.26 o 
  -1  -3   2       25.05       19.24      3.40 o 
   0  -3   2     2431.34     2415.77     35.57 o 
   1  -3   2      678.80      679.32     16.58 o 
   2  -3   2      146.69      124.80      3.50 o 
   3  -3   2       21.20       23.74      2.64 o 
   4  -3   2        3.18        0.06      2.33 o 
   5  -3   2      140.55      136.90     15.84 o 
  -6  -2   2        4.87        4.50      4.15 o 
  -5  -2   2       51.48       40.74      4.91 o 
  -4  -2   2       32.36       39.17      6.43 o 
  -3  -2   2      414.20      403.19     10.55 o 
  -2  -2   2      153.74      148.40      5.24 o 
  -1  -2   2     1576.91     1456.27     21.98 o 
   0  -2   2     4732.58     4610.91     66.12 o 
   1  -2   2     1549.74     1462.47     21.98 o 
   2  -2   2      552.22      517.41      9.27 o 
   3  -2   2       84.55       86.62      4.66 o 
   4  -2   2        2.97        1.70      2.49 o 
   5  -2   2        1.80       -3.38      3.38 o 
   6  -2   2       10.63        7.36      4.80 o 
  -6  -1   2       30.24       39.55      5.70 o 
  -5  -1   2       85.63       84.57      7.14 o 
  -4  -1   2        0.22       -1.18      2.12 o 
  -3  -1   2       38.65       45.69      4.23 o 
  -2  -1   2      436.36      448.63      9.91 o 
  -1  -1   2    11300.68    10939.04    156.09 o 
   0  -1   2      105.47       78.06      2.94 o 
   1  -1   2    12349.40    12040.50    171.43 o 
   2  -1   2      528.29      535.54      9.42 o 
   3  -1   2       58.20       63.15      2.85 o 
   4  -1   2       11.00       16.52      2.97 o 
   5  -1   2       47.90       58.85      5.21 o 
   6  -1   2        3.18       11.88      5.30 o 
  -6   0   2       25.28       30.17      6.36 o 
  -5   0   2        3.68        6.75      3.37 o 
  -4   0   2        3.27        5.81      2.57 o 
  -3   0   2       81.01      100.20      3.28 o 
  -2   0   2        1.16       21.62      4.43 o 
  -1   0   2     1826.61     1847.35     27.08 o 
   1   0   2      841.72      947.53     16.75 o 
   2   0   2      618.81      570.75      9.82 o 
   3   0   2      633.52      649.76     11.68 o 
   4   0   2       53.95       43.59      4.11 o 
   5   0   2       39.25       37.24      4.74 o 
   6   0   2       33.82       25.18      6.79 o 
  -6   1   2       80.33       88.87      9.00 o 
  -5   1   2       22.17       23.80      4.22 o 
  -4   1   2       18.51       26.53      3.47 o 
  -3   1   2      592.00      588.69     11.82 o 
  -2   1   2     1429.61     1471.82     22.81 o 
  -1   1   2     6740.73     6681.96     95.33 o 
   0   1   2      621.21      641.46     12.32 o 
   1   1   2     6912.10     6768.67     96.75 o 
   2   1   2     1054.87     1055.54     16.75 o 
   3   1   2      100.63      105.05      4.90 o 
   4   1   2      239.08      182.89      7.29 o 
   5   1   2        3.85        2.31      3.07 o 
   6   1   2      120.91      121.63      8.37 o 
  -6   2   2       35.12       38.45      7.20 o 
  -5   2   2       25.27       34.32      9.16 o 
  -4   2   2       97.72       99.29      5.64 o 
  -3   2   2        1.26       -1.31      1.31 o 
  -2   2   2      501.35      463.05      8.60 o 
  -1   2   2      481.22      503.37     16.42 o 
   0   2   2      564.51      551.59      8.83 o 
   1   2   2     1282.18     1258.83     19.23 o 
   2   2   2      213.45      208.96      4.69 o 
   3   2   2      146.25      138.97      5.77 o 
   4   2   2       30.74       35.52      4.02 o 
   5   2   2      151.23      138.23     12.76 o 
   6   2   2        1.68       -1.79      3.89 o 
  -5   3   2        3.94        4.24      3.60 o 
  -4   3   2      291.09      298.33      9.29 o 
  -3   3   2      102.08       92.37      3.93 o 
  -2   3   2      178.03      208.57      5.05 o 
  -1   3   2       85.28      133.63      3.44 o 
   0   3   2       56.23       51.27      1.98 o 
   1   3   2      927.35      931.07     14.97 o 
   2   3   2      236.75      225.11      9.56 o 
   3   3   2      303.74      286.97     13.49 o 
   4   3   2       37.35       33.16      5.68 o 
   5   3   2       41.48       36.19      4.88 o 
  -5   4   2       57.00       60.84      6.99 o 
  -4   4   2      152.15      170.51      5.89 o 
  -3   4   2       37.39       53.44      4.57 o 
  -2   4   2      489.90      470.79      9.23 o 
  -1   4   2       94.76       97.32      3.07 o 
   0   4   2      500.32      503.37     11.52 o 
   1   4   2        8.26        9.64      1.88 o 
   2   4   2      103.63      109.22      3.73 o 
   3   4   2      236.51      243.76      8.05 o 
   4   4   2        0.06        3.96      3.60 o 
   5   4   2        9.48       10.80      3.83 o 
  -5   5   2        0.82        0.07      3.38 o 
  -4   5   2        3.06       -0.22      3.02 o 
  -3   5   2      239.59      240.96      6.55 o 
  -2   5   2     1017.62      936.83     16.15 o 
  -1   5   2      907.75      970.26     20.42 o 
   0   5   2      347.24      299.02      6.94 o 
   2   5   2      156.78      155.58      9.48 o 
   3   5   2       27.64       25.95      3.56 o 
   4   5   2        9.47       10.32      3.33 o 
   5   5   2       84.58       75.48      8.72 o 
  -5   6   2       37.81       24.05      6.22 o 
  -4   6   2       47.85       57.01      5.11 o 
  -3   6   2       39.54       34.17      3.92 o 
  -2   6   2      652.43      614.32     11.88 o 
  -1   6   2      367.16      455.73     11.52 o 
   0   6   2     1208.91     1272.99     20.80 o 
   1   6   2     1303.04     1318.93     21.59 o 
   2   6   2      491.77      469.08      9.88 o 
   3   6   2       76.80       67.38      8.52 o 
   4   6   2      166.54      201.18     15.54 o 
   5   6   2       30.26       43.19     13.30 o 
  -5   7   2       44.14       58.86      8.00 o 
  -4   7   2      249.98      275.70     10.22 o 
  -3   7   2       28.88       34.65      4.22 o 
  -2   7   2      139.58      142.72      6.13 o 
  -1   7   2        4.19        4.41      1.92 o 
   0   7   2       32.35       32.97      3.41 o 
   1   7   2        0.01        3.30      4.56 o 
   2   7   2        9.03        8.82      3.15 o 
   3   7   2       14.02       11.88      4.35 o 
   4   7   2        5.55        4.22      4.35 o 
  -4   8   2       55.48       78.41     13.15 o 
  -3   8   2      221.94      225.63      8.90 o 
  -2   8   2      115.88      124.78     10.47 o 
  -1   8   2      192.80      180.49      6.90 o 
   0   8   2      468.99      463.68     12.38 o 
   1   8   2       24.61       31.56      3.97 o 
   2   8   2      370.44      364.55     11.04 o 
   3   8   2        1.96        7.10      4.35 o 
   4   8   2       39.37       42.66      6.99 o 
  -4   9   2      130.71      129.67      9.75 o 
  -3   9   2        0.03       -0.60      3.38 o 
  -2   9   2        1.62        2.00      3.38 o 
  -1   9   2        1.69       16.26      4.35 o 
   0   9   2        0.01        2.61      2.66 o 
   1   9   2       11.56       13.46      3.71 o 
   2   9   2       49.45       42.24      4.74 o 
   3   9   2       48.71       52.95     12.45 o 
   4   9   2        9.06       10.19      7.92 o 
  -3  10   2       41.41       38.84      6.36 o 
  -2  10   2        0.04       -2.36      5.38 o 
  -1  10   2        9.27       19.15      4.80 o 
   0  10   2       62.42       58.54     13.54 o 
   1  10   2       50.39       40.27     10.52 o 
   2  10   2        0.10       -2.45      3.12 o 
   3  10   2        4.19       -0.37      4.49 o 
  -2  11   2       14.14       14.96      5.39 o 
  -1  11   2       17.51        2.29      4.81 o 
   0  11   2       16.38       29.14      5.71 o 
   1  11   2        2.67        6.11      3.69 o 
   2  11   2       21.37       19.04      4.78 o 
  -1  12   2        2.51        9.62      4.80 o 
   0  12   2       24.48       24.12      9.34 o 
   1  12   2       29.49       30.47      5.21 o 
  -1 -12   3       25.53       15.80     12.73 o 
   0 -12   3       17.95       18.76      8.20 o 
   1 -12   3        0.02        0.70      4.19 o 
  -2 -11   3        0.09        3.30      4.89 o 
  -1 -11   3        4.43        8.54      3.80 o 
   0 -11   3       77.65       91.84      8.37 o 
   1 -11   3        0.01       -0.48      3.79 o 
   2 -11   3       29.49       32.53      7.36 o 
  -3 -10   3      106.28       95.32      9.18 o 
  -2 -10   3       53.52       37.54      4.97 o 
  -1 -10   3      188.18      175.07     11.52 o 
   0 -10   3       39.59       54.57      6.59 o 
   1 -10   3      361.35      322.67     13.60 o 
   2 -10   3       11.77       17.54      4.80 o 
   3 -10   3        6.01        2.68      3.79 o 
  -4  -9   3       21.46       22.82      6.59 o 
  -3  -9   3       30.30       35.02      7.64 o 
  -2  -9   3        0.87       -0.91      2.71 o 
  -1  -9   3      352.06      363.67     11.19 o 
   0  -9   3       95.89      116.47      6.83 o 
   1  -9   3      172.24      172.05      9.58 o 
   2  -9   3        9.66        8.02      3.15 o 
   3  -9   3       53.38       49.60      5.29 o 
   4  -9   3       17.73       27.37      5.00 o 
  -4  -8   3        4.77       10.77      4.99 o 
  -3  -8   3        2.83        2.98      6.22 o 
  -2  -8   3       22.54       31.91      3.89 o 
  -1  -8   3       71.06       76.93      8.13 o 
   0  -8   3       31.37       34.24      3.43 o 
   1  -8   3      221.73      199.68     11.08 o 
   2  -8   3       91.28       76.11      6.80 o 
   3  -8   3      108.69      102.67      6.42 o 
   4  -8   3       14.68       17.69      4.02 o 
  -5  -7   3       18.67       10.34     12.17 o 
  -4  -7   3        1.90        3.97      3.56 o 
  -3  -7   3       37.28       34.62      4.35 o 
  -2  -7   3        4.96        5.63      2.86 o 
  -1  -7   3        5.82        6.84      2.20 o 
   0  -7   3        3.64        3.73      1.76 o 
   1  -7   3        2.00        4.70      2.21 o 
   2  -7   3        5.19        8.85      3.38 o 
   3  -7   3       16.66       14.99      3.47 o 
   4  -7   3        1.90       -0.27      3.26 o 
   5  -7   3       10.06        5.85     11.60 o 
  -5  -6   3       12.42        8.21      6.60 o 
  -4  -6   3        3.28        1.31      3.15 o 
  -3  -6   3      316.00      335.27     10.42 o 
  -2  -6   3       85.33       78.33      3.91 o 
  -1  -6   3       30.19       57.02      8.20 o 
   0  -6   3       74.97       76.06      3.35 o 
   1  -6   3      738.91      741.30     13.30 o 
   2  -6   3       53.15       44.08      3.56 o 
   3  -6   3        4.82        6.70      2.57 o 
   4  -6   3      147.17      162.47      7.83 o 
   5  -6   3       23.32       31.21      6.59 o 
  -5  -5   3       21.78       25.61      4.88 o 
  -4  -5   3       51.89       52.02      5.00 o 
  -3  -5   3       17.22       11.44      2.96 o 
  -2  -5   3       61.65       75.69      3.51 o 
  -1  -5   3     2560.62     2478.01     37.69 o 
   0  -5   3      115.65      105.45      3.54 o 
   1  -5   3     1844.44     1901.92     29.39 o 
   2  -5   3      107.37      125.02      3.64 o 
   3  -5   3      211.18      216.60      7.60 o 
   4  -5   3      101.72       92.30      5.86 o 
   5  -5   3       26.31       16.13      5.20 o 
  -5  -4   3       26.99       27.13      5.96 o 
  -4  -4   3      240.77      224.75     10.75 o 
  -3  -4   3       86.08      102.97      5.44 o 
  -2  -4   3       57.15       64.85      2.95 o 
  -1  -4   3       53.79       45.24      2.30 o 
   0  -4   3       75.99       93.56      3.02 o 
   1  -4   3       15.77       19.69      2.05 o 
   2  -4   3       48.71       60.18      3.15 o 
   3  -4   3       39.75       42.82      3.76 o 
   4  -4   3      278.17      254.16      8.73 o 
   5  -4   3        0.21       -0.57      3.60 o 
  -5  -3   3        5.99        0.28      3.15 o 
  -4  -3   3       18.13       21.49      3.56 o 
  -3  -3   3      104.38      121.46      6.05 o 
  -2  -3   3        0.44        0.30      2.53 o 
  -1  -3   3      676.85      656.00     11.09 o 
   0  -3   3      267.23      258.97      5.15 o 
   1  -3   3      302.63      320.21      5.92 o 
   2  -3   3       63.14       73.75      4.27 o 
   3  -3   3      122.93      137.91      4.40 o 
   4  -3   3       61.30       65.07      4.74 o 
   5  -3   3        0.54        1.41      3.60 o 
  -6  -2   3       12.79        7.81      4.46 o 
  -5  -2   3      238.88      222.95     17.60 o 
  -4  -2   3        3.38        5.66      2.93 o 
  -3  -2   3       21.72       17.93      2.71 o 
  -2  -2   3      161.83      171.77      4.75 o 
  -1  -2   3     4059.79     4003.76     57.98 o 
   0  -2   3      485.78      513.24      8.41 o 
   1  -2   3     4621.90     4561.77     88.71 o 
   2  -2   3       37.12       37.89      2.05 o 
   3  -2   3      147.42      130.27      4.17 o 
   4  -2   3       36.52       39.83      4.45 o 
   5  -2   3        9.93        7.64      4.00 o 
   6  -2   3        0.19       -0.85      4.40 o 
  -6  -1   3        4.44        2.76      3.80 o 
  -5  -1   3       83.67       93.72      9.65 o 
  -4  -1   3       81.72       82.35      7.80 o 
  -3  -1   3      389.68      405.47     20.35 o 
  -2  -1   3      188.51      152.63      4.88 o 
  -1  -1   3        0.32        0.90      2.59 o 
   0  -1   3        0.63       -0.67      0.67 o 
   1  -1   3       17.97       20.86      2.68 o 
   2  -1   3       25.86       44.64      2.16 o 
   3  -1   3      104.46      144.69      4.35 o 
   4  -1   3      141.93      145.77      6.38 o 
   5  -1   3      174.72      199.58      8.55 o 
   6  -1   3       13.21       10.53      5.56 o 
  -6   0   3        3.44       -1.63      3.47 o 
  -5   0   3       92.99       88.03      6.28 o 
  -4   0   3      133.03      139.75      6.36 o 
  -3   0   3       42.59       42.86      3.27 o 
  -2   0   3     4289.90     4477.84     65.11 o 
  -1   0   3      464.86      460.37      7.55 o 
   0   0   3       87.53       85.65      1.96 o 
   1   0   3      118.43      135.42      6.04 o 
   2   0   3     4571.04     4770.75     69.28 o 
   3   0   3       22.98       30.96      2.94 o 
   4   0   3        2.50        1.48      2.38 o 
   5   0   3       63.53       72.84      5.81 o 
   6   0   3        0.00        2.48      4.59 o 
  -6   1   3        8.26        2.61      4.59 o 
  -5   1   3      158.35      187.17     10.57 o 
  -4   1   3       17.12       25.07      3.37 o 
  -3   1   3     1840.34     1894.52     29.64 o 
  -2   1   3      703.08      676.36     11.50 o 
  -1   1   3     2673.82     2553.50     37.20 o 
   0   1   3        0.35       -0.43      0.43 o 
   1   1   3     2553.24     2434.24     35.64 o 
   2   1   3      190.44      150.80      3.70 o 
   3   1   3     1854.61     1895.59     32.10 o 
   4   1   3      248.96      246.12      8.60 o 
   5   1   3      248.75      279.70     10.32 o 
   6   1   3       62.57       62.17      6.62 o 
  -6   2   3      113.91      130.55     10.60 o 
  -5   2   3      201.20      207.09     11.20 o 
  -4   2   3      257.92      258.41      8.68 o 
  -3   2   3       44.43       58.33      3.19 o 
  -2   2   3      807.06      881.88     14.62 o 
  -1   2   3     1434.12     1431.14     23.60 o 
   0   2   3       18.71        8.65      3.11 o 
   1   2   3     1171.95     1146.66     17.60 o 
   2   2   3      749.42      756.98     12.71 o 
   3   2   3       78.25       94.74      5.39 o 
   4   2   3      193.70      195.09      9.63 o 
   5   2   3      250.95      234.11     15.83 o 
   6   2   3        0.06        1.85      3.83 o 
  -5   3   3      337.98      352.74     14.79 o 
  -4   3   3      144.86      142.14      6.70 o 
  -3   3   3      555.25      561.16     11.13 o 
  -2   3   3        3.78        5.24      2.21 o 
  -1   3   3        5.56       13.07      1.47 o 
   0   3   3       40.40       43.37      3.96 o 
   1   3   3      196.42      179.87      4.12 o 
   2   3   3      997.23     1022.97     19.11 o 
   3   3   3      864.63      882.83     15.26 o 
   4   3   3        4.44        6.99      3.69 o 
   5   3   3      173.92      182.51      8.81 o 
  -5   4   3       36.37       37.07      6.19 o 
  -4   4   3       21.22       32.38      6.04 o 
  -3   4   3      423.05      433.21      9.37 o 
  -2   4   3       32.45       36.80      2.53 o 
  -1   4   3      606.58      602.73     10.58 o 
   0   4   3       24.73       21.89      1.31 o 
   1   4   3       12.69       20.63      4.81 o 
   2   4   3      426.60      361.87      7.64 o 
   3   4   3        2.29        1.32      2.29 o 
   4   4   3       34.56       32.60      5.20 o 
   5   4   3        0.16        2.28      3.47 o 
  -5   5   3        1.38        6.41      4.19 o 
  -4   5   3      109.29      143.37      6.93 o 
  -3   5   3        0.29        0.98      2.29 o 
  -2   5   3      193.35      191.69      5.34 o 
  -1   5   3      126.45      118.55      3.84 o 
   0   5   3        0.06        2.26      1.39 o 
   1   5   3       95.31      119.18      5.06 o 
   2   5   3      148.39      142.96      4.51 o 
   3   5   3       52.04       41.38      4.11 o 
   4   5   3       57.44       62.70      9.09 o 
   5   5   3       44.48       37.68      5.21 o 
  -5   6   3       15.76       11.34      4.99 o 
  -4   6   3       30.02       34.72      4.35 o 
  -3   6   3       29.72       31.20      3.80 o 
  -2   6   3      240.86      225.55      6.15 o 
  -1   6   3      662.86      653.27     14.18 o 
   0   6   3       75.92       75.75      3.09 o 
   2   6   3      338.35      331.92      7.87 o 
   3   6   3       47.16       50.05      4.63 o 
   4   6   3       32.48       44.17      4.90 o 
   5   6   3       51.57       52.63      7.60 o 
  -5   7   3        2.34        5.02      4.99 o 
  -4   7   3        4.57       13.70      3.97 o 
  -3   7   3       37.43       34.64      4.22 o 
  -2   7   3       88.65       99.24      4.41 o 
  -1   7   3       11.47       13.56      2.45 o 
   0   7   3       27.83       31.65      3.41 o 
   1   7   3        4.85        3.88      3.75 o 
   2   7   3      128.16      129.93      6.06 o 
   3   7   3       99.67      103.54     16.69 o 
   4   7   3       32.13       38.78      8.49 o 
  -4   8   3        9.02       18.92      4.35 o 
  -3   8   3        0.06        2.23      3.19 o 
  -2   8   3      116.92      116.64      6.15 o 
  -1   8   3      199.77      185.98      7.07 o 
   0   8   3      430.55      422.13     11.50 o 
   1   8   3        2.68        9.76      2.74 o 
   2   8   3      409.01      391.51     14.12 o 
   3   8   3      128.34      106.89      9.05 o 
   4   8   3        5.48       13.58      5.56 o 
  -4   9   3       37.52       30.73      6.19 o 
  -3   9   3      148.11      149.98     10.00 o 
  -2   9   3      267.76      236.54     11.40 o 
  -1   9   3       20.55       21.45      8.49 o 
   0   9   3       60.78       67.77      5.11 o 
   1   9   3       57.51       56.44     12.37 o 
   2   9   3       58.24       66.97      6.35 o 
   3   9   3       19.07       22.69      5.60 o 
   4   9   3       15.74       29.99      6.99 o 
  -3  10   3       78.45       58.29      7.60 o 
  -2  10   3       20.05        9.16      5.09 o 
  -1  10   3        2.40        5.45      3.79 o 
   0  10   3      423.21      448.96     15.93 o 
   1  10   3       41.62       38.54      4.88 o 
   2  10   3        7.32        6.34      3.69 o 
   3  10   3        7.96        9.62      5.20 o 
  -2  11   3       44.60       47.53      7.17 o 
  -1  11   3      138.36      139.03     21.22 o 
   0  11   3       15.43       18.30      6.51 o 
   1  11   3        1.16        5.08      3.56 o 
   2  11   3        0.01        5.03      4.07 o 
  -1  12   3        0.09        6.51      4.40 o 
   0  12   3        1.67       -1.62      4.19 o 
   1  12   3      151.34      177.41      9.51 o 
  -1 -12   4        5.93        1.98      4.80 o 
   0 -12   4        0.00        2.21      4.35 o 
   1 -12   4        6.48        9.26      5.38 o 
  -2 -11   4       73.55       86.12      8.78 o 
  -1 -11   4       15.34       12.70      7.36 o 
   0 -11   4       36.33       38.95     13.86 o 
   1 -11   4       40.54       39.64      6.40 o 
   2 -11   4        0.43       -3.79      3.79 o 
  -3 -10   4        5.58        0.90      6.51 o 
  -2 -10   4       87.41       91.68      8.93 o 
  -1 -10   4       30.01       46.75      6.48 o 
   0 -10   4       46.48       43.00      5.96 o 
   1 -10   4      165.38      158.79     23.48 o 
   2 -10   4       35.22       30.71      5.79 o 
   3 -10   4       43.39       29.67      6.40 o 
  -4  -9   4       30.66       28.37      6.40 o 
  -3  -9   4       34.11       30.83      7.36 o 
  -2  -9   4       45.49       29.91      4.15 o 
  -1  -9   4      266.37      283.64     11.70 o 
   0  -9   4       11.29       19.00      3.45 o 
   1  -9   4      751.64      714.05     21.80 o 
   2  -9   4        1.31       -2.98      2.98 o 
   3  -9   4        0.62        6.17      3.37 o 
   4  -9   4       18.30       19.53      4.35 o 
  -4  -8   4       64.85       64.00      8.77 o 
  -3  -8   4       47.35       46.17      6.19 o 
  -2  -8   4        2.98       11.95      2.90 o 
  -1  -8   4       12.69       31.92      5.31 o 
   0  -8   4        6.46       18.37      2.52 o 
   1  -8   4      354.80      328.24      9.76 o 
   2  -8   4       11.66        9.75      3.00 o 
   3  -8   4       32.70       40.49      4.76 o 
   4  -8   4       84.76       85.14     15.27 o 
  -4  -7   4       21.73       24.39      4.46 o 
  -3  -7   4       72.02       59.36      5.23 o 
  -2  -7   4        0.61        3.48      2.12 o 
  -1  -7   4      935.41      861.39     15.82 o 
   0  -7   4       34.22       39.98      2.83 o 
   1  -7   4       35.09       56.02      7.36 o 
   2  -7   4      322.45      300.38      9.34 o 
   3  -7   4      262.59      258.23      9.03 o 
   4  -7   4       68.52       78.69      6.81 o 
   5  -7   4       60.05       54.37      8.00 o 
  -5  -6   4       11.65       10.76      6.80 o 
  -4  -6   4        2.00       -1.44      2.90 o 
  -3  -6   4       12.42       11.42      3.37 o 
  -2  -6   4      214.10      211.61      6.15 o 
  -1  -6   4        0.46        2.34      1.72 o 
   0  -6   4       64.76       73.06      3.21 o 
   1  -6   4       15.47        7.87      2.12 o 
   2  -6   4        1.84        8.24      2.38 o 
   3  -6   4       91.85       81.41      5.11 o 
   4  -6   4        3.06        5.91      3.04 o 
   5  -6   4       22.08       20.93      5.56 o 
  -5  -5   4      110.71      118.48      7.73 o 
  -4  -5   4        5.93        7.04      4.21 o 
  -3  -5   4       33.70       37.76      4.02 o 
  -2  -5   4      300.82      286.76      6.95 o 
  -1  -5   4      727.69      743.43     13.36 o 
   0  -5   4       10.14       16.10      1.88 o 
   2  -5   4      240.92      257.91      7.71 o 
   3  -5   4       53.65       48.58      3.99 o 
   4  -5   4      612.55      606.89     15.53 o 
   5  -5   4        3.08        0.85      4.00 o 
  -5  -4   4      175.54      172.27     11.00 o 
  -4  -4   4      157.96      156.70      7.62 o 
  -3  -4   4       18.71       17.24      3.13 o 
  -2  -4   4      120.49      150.15      4.48 o 
  -1  -4   4       98.07       89.20      3.16 o 
   0  -4   4       61.38       71.05      2.63 o 
   1  -4   4       37.97       55.54      3.27 o 
   2  -4   4      284.85      277.28      7.73 o 
   3  -4   4       83.71      109.36      4.04 o 
   4  -4   4      551.41      539.99     14.04 o 
   5  -4   4       36.23       48.55      6.77 o 
  -5  -3   4        5.39        1.12      3.23 o 
  -4  -3   4      429.85      386.48     18.94 o 
  -3  -3   4       39.04       49.62      3.89 o 
  -2  -3   4     1935.60     1985.18     30.50 o 
  -1  -3   4        6.74        5.03      1.32 o 
   0  -3   4     3265.28     3218.82     47.03 o 
   1  -3   4       84.14       79.65      3.27 o 
   2  -3   4      529.88      553.35      9.78 o 
   3  -3   4       18.83       28.47      2.39 o 
   4  -3   4        1.08       -1.70      2.40 o 
   5  -3   4      282.62      285.23     13.19 o 
  -6  -2   4       70.36       80.88      7.14 o 
  -5  -2   4       59.71       60.54      5.62 o 
  -4  -2   4        7.58        8.31      3.04 o 
  -3  -2   4      167.75      171.87      8.30 o 
  -2  -2   4     1153.11     1134.68     19.68 o 
  -1  -2   4     1885.77     1846.47     27.64 o 
   0  -2   4    57006.73    55064.39    783.28 o 
   1  -2   4     2285.13     2146.40     37.13 o 
   2  -2   4      365.80      387.49      7.41 o 
   3  -2   4        7.68        9.14      1.76 o 
   4  -2   4       91.58       98.14      5.48 o 
   5  -2   4        6.30        7.84      4.19 o 
   6  -2   4       40.39       40.24      7.17 o 
  -6  -1   4       29.46       34.02      5.55 o 
  -5  -1   4      102.17       92.80      6.40 o 
  -4  -1   4      102.38      102.94      8.79 o 
  -3  -1   4        1.18        1.80      1.83 o 
  -2  -1   4       18.05       22.11      2.24 o 
  -1  -1   4    31978.10    29997.84    427.57 o 
   0  -1   4     3933.50     3951.02     56.64 o 
   1  -1   4    30279.43    28821.24    411.08 o 
   2  -1   4        0.26       -0.49      0.90 o 
   3  -1   4      149.86      150.94      5.23 o 
   4  -1   4        5.87        4.05      2.45 o 
   5  -1   4      274.32      291.33     12.02 o 
   6  -1   4        0.13       -0.02      4.59 o 
  -6   0   4       17.46       29.37      5.62 o 
  -5   0   4       60.15       58.65      5.53 o 
  -4   0   4      105.06      107.44      8.55 o 
  -3   0   4      208.19      253.79      7.43 o 
  -2   0   4      129.83      146.65      3.69 o 
  -1   0   4       17.70       47.52      3.68 o 
   0   0   4     3023.93     3201.83     46.24 o 
   1   0   4     1375.47     1218.04     18.37 o 
   2   0   4      169.62      179.44      6.13 o 
   3   0   4      557.42      625.52     13.39 o 
   4   0   4      114.77      105.32      6.12 o 
   5   0   4      438.52      420.78     13.03 o 
   6   0   4       53.48       56.90      7.97 o 
  -6   1   4       35.57       33.98      6.93 o 
  -5   1   4      437.75      439.85     15.65 o 
  -4   1   4        0.41       -2.16      2.16 o 
  -3   1   4      206.24      216.69      5.45 o 
  -2   1   4       11.37       13.78      1.48 o 
  -1   1   4     1723.14     1547.52     32.99 o 
   0   1   4      158.27      126.76      4.00 o 
   1   1   4     1001.97      939.92     20.81 o 
   2   1   4      142.25      125.48      4.46 o 
   3   1   4        0.53       -0.93      1.18 o 
   4   1   4      367.29      332.70     10.22 o 
   5   1   4       62.80       63.26      5.66 o 
   6   1   4       50.77       56.19      6.57 o 
  -6   2   4        9.24        7.92      5.20 o 
  -5   2   4      379.91      406.70     13.30 o 
  -4   2   4       48.00       49.56      4.41 o 
  -3   2   4      237.27      216.08      5.66 o 
  -2   2   4       68.82       75.45      2.96 o 
  -1   2   4       49.36       37.50      3.92 o 
   0   2   4      223.91      200.47      6.00 o 
   1   2   4       12.15       18.10      3.07 o 
   2   2   4       27.43       33.53      4.00 o 
   3   2   4      170.13      167.44      6.21 o 
   4   2   4       93.09       89.77      5.66 o 
   5   2   4        0.01        2.85      3.15 o 
   6   2   4       65.90       74.18      7.32 o 
  -5   3   4        0.01        5.06      3.79 o 
  -4   3   4        1.77        2.06      2.49 o 
  -3   3   4      329.68      329.46      7.75 o 
  -2   3   4      134.70      167.77      5.06 o 
  -1   3   4      632.39      611.99     10.46 o 
   0   3   4      755.24      698.06     13.50 o 
   1   3   4       54.13       57.47      5.96 o 
   2   3   4      351.64      376.12     10.31 o 
   3   3   4       15.82       20.43      2.94 o 
   4   3   4        0.07       -2.29      2.29 o 
   5   3   4        6.79        9.94      3.79 o 
  -5   4   4      126.55      144.74      9.98 o 
  -4   4   4        0.02        0.16      2.04 o 
  -3   4   4       47.26       53.60      3.34 o 
  -2   4   4      851.98      899.53     15.47 o 
  -1   4   4      277.21      291.61      6.12 o 
   0   4   4     1327.19     1368.95     24.93 o 
   1   4   4       73.56      100.79      3.09 o 
   2   4   4      237.14      262.06      9.64 o 
   3   4   4       15.52       13.28      3.00 o 
   4   4   4       88.28      114.02      7.97 o 
   5   4   4        1.80       -2.97      2.97 o 
  -5   5   4       12.89       16.41      4.59 o 
  -4   5   4        1.50       17.25      3.56 o 
  -3   5   4       10.14       14.90      2.39 o 
  -2   5   4       19.30       37.91      5.66 o 
  -1   5   4      340.58      352.44      7.37 o 
   0   5   4      990.52     1012.13     17.02 o 
   1   5   4       67.50       79.07      2.95 o 
   2   5   4     1012.07     1008.82     17.34 o 
   3   5   4        5.62        9.81      2.94 o 
   4   5   4       40.01       41.82      4.88 o 
   5   5   4        3.44        2.12      3.56 o 
  -5   6   4       11.90        5.38      4.40 o 
  -4   6   4       46.31       53.08      5.00 o 
  -3   6   4      162.62      167.09      5.68 o 
  -2   6   4      303.72      276.26      6.94 o 
  -1   6   4       73.22       81.99      6.86 o 
   0   6   4      284.64      337.63      7.05 o 
   1   6   4      215.84      231.86      6.00 o 
   2   6   4      445.70      400.48      8.81 o 
   3   6   4      396.67      345.77     10.38 o 
   4   6   4      178.30      153.75     28.01 o 
   5   6   4       12.93       11.36      5.16 o 
  -5   7   4       62.09       76.69     18.96 o 
  -4   7   4       40.23       39.88      5.93 o 
  -3   7   4       34.08       47.54      4.68 o 
  -2   7   4      202.59      196.09      5.94 o 
  -1   7   4       42.41       48.72      6.12 o 
   0   7   4      415.99      417.63     10.98 o 
   1   7   4       30.40       33.06      3.51 o 
   2   7   4       26.11       33.54      3.80 o 
   3   7   4      118.33      128.29     31.69 o 
   4   7   4      121.13      125.60     10.19 o 
  -4   8   4       60.19       61.10      5.98 o 
  -3   8   4       48.34       47.99      4.84 o 
  -2   8   4        3.45        9.23      3.79 o 
  -1   8   4        0.21       19.55      4.19 o 
   0   8   4       88.97      118.56      6.21 o 
   1   8   4      417.43      406.38     13.58 o 
   2   8   4      187.54      187.67      7.79 o 
   3   8   4       93.52       88.65      7.97 o 
   4   8   4        8.17       -1.46      4.19 o 
  -4   9   4       12.77       15.42      5.39 o 
  -3   9   4        6.98        6.38      4.53 o 
  -2   9   4       20.79       32.18      5.56 o 
  -1   9   4        5.07       16.08      5.09 o 
   0   9   4      822.30      784.97     18.57 o 
   1   9   4       32.66       40.65      5.09 o 
   2   9   4       13.94       22.02      5.21 o 
   3   9   4        6.14        7.92      4.80 o 
   4   9   4        2.90        7.02      4.99 o 
  -3  10   4        3.68        1.98      4.00 o 
  -2  10   4        0.78       -2.38      3.79 o 
  -1  10   4        9.34       12.10      4.59 o 
   0  10   4       27.78       34.91      6.76 o 
   1  10   4      125.93      103.13      7.70 o 
   2  10   4        3.73       -2.12      2.90 o 
   3  10   4        8.53       17.11      5.79 o 
  -2  11   4        0.63       -2.65      3.79 o 
  -1  11   4        1.46        1.70      5.66 o 
   0  11   4        5.62        2.86      5.38 o 
   1  11   4       21.81       24.74      4.70 o 
   2  11   4        6.51       10.93      4.22 o 
  -1  12   4        1.31        2.56      4.59 o 
   0  12   4        3.41        2.26      4.80 o 
   1  12   4       13.98       20.15      7.52 o 
  -1 -12   5       11.57       21.99      6.19 o 
   0 -12   5       19.53       18.07      5.56 o 
   1 -12   5       48.28       60.11      8.00 o 
  -2 -11   5        5.32        0.57      4.80 o 
  -1 -11   5       63.41       59.41      7.33 o 
   0 -11   5       19.60       24.03      5.39 o 
   1 -11   5        7.51        6.02      4.35 o 
   2 -11   5        1.07        2.21      3.94 o 
  -3 -10   5       27.28       25.04      6.36 o 
  -2 -10   5        3.58        1.40      6.74 o 
  -1 -10   5       32.80       38.49      4.63 o 
   0 -10   5        8.35       11.57      4.35 o 
   1 -10   5       80.68       72.40     11.32 o 
   2 -10   5        3.53        2.83      5.38 o 
   3 -10   5       78.94      107.76     29.99 o 
  -4  -9   5        0.02        0.66      4.99 o 
  -3  -9   5       43.17       47.09      6.80 o 
  -2  -9   5       74.59       77.67      5.81 o 
  -1  -9   5      242.34      215.07      8.33 o 
   0  -9   5       10.32       13.30      3.18 o 
   1  -9   5       71.84       84.84      9.05 o 
   2  -9   5       19.79       25.79      4.59 o 
   3  -9   5       42.77       53.48      5.33 o 
   4  -9   5        2.39        4.65      3.56 o 
  -4  -8   5        0.12       -0.73      4.07 o 
  -3  -8   5        5.00        5.58      4.07 o 
  -2  -8   5       10.55       26.25      3.16 o 
  -1  -8   5        8.52       11.45      2.41 o 
   0  -8   5       90.77       97.19      4.46 o 
   1  -8   5       11.12       11.36      2.79 o 
   2  -8   5       32.09       32.71      3.99 o 
   3  -8   5       17.78       26.97      4.13 o 
   4  -8   5        0.21       -1.68      3.04 o 
  -4  -7   5       49.25       44.96      7.01 o 
  -3  -7   5       43.89       55.47      5.33 o 
  -2  -7   5       69.22       76.87      5.72 o 
  -1  -7   5       15.10       14.84      2.41 o 
   0  -7   5       15.26       24.26      2.45 o 
   1  -7   5       58.72       50.34      3.83 o 
   2  -7   5       19.46       20.37      3.37 o 
   3  -7   5      137.64      131.22      6.75 o 
   4  -7   5       34.51       38.37      5.58 o 
   5  -7   5        4.22        0.26      7.36 o 
  -5  -6   5        1.06        2.78      3.81 o 
  -4  -6   5       94.26       85.09      6.42 o 
  -3  -6   5        0.00       -2.38      2.38 o 
  -2  -6   5      119.40      110.59      7.11 o 
  -1  -6   5      201.63      184.19      5.39 o 
   0  -6   5       34.15       35.38      3.19 o 
   1  -6   5       10.82        9.32      1.72 o 
   2  -6   5       65.76       70.32     12.04 o 
   3  -6   5       21.69       20.34      3.37 o 
   4  -6   5      192.79      196.72      8.26 o 
   5  -6   5      193.36      202.59     14.99 o 
  -5  -5   5        6.88        6.50      3.81 o 
  -4  -5   5       87.55       94.11      6.29 o 
  -3  -5   5      205.06      192.99      7.51 o 
  -2  -5   5      428.04      441.78      9.64 o 
  -1  -5   5        1.87       11.24      1.82 o 
   0  -5   5      404.70      404.59      8.11 o 
   1  -5   5      232.81      218.25      5.08 o 
   2  -5   5      275.31      263.23      7.83 o 
   3  -5   5       54.30       48.05      5.35 o 
   4  -5   5      537.79      532.98     14.22 o 
   5  -5   5      169.35      175.27     28.01 o 
  -5  -4   5        8.69        9.90      4.80 o 
  -4  -4   5      643.76      656.87     27.89 o 
  -3  -4   5       37.19       49.38      4.11 o 
  -2  -4   5        1.78       14.13      1.87 o 
  -1  -4   5      223.46      216.41      5.22 o 
   0  -4   5      125.33      174.08      4.42 o 
   1  -4   5        0.23       19.91      4.24 o 
   2  -4   5      231.31      264.80      9.34 o 
   3  -4   5       84.83       88.59      4.88 o 
   4  -4   5       22.89       27.37      3.66 o 
   5  -4   5       31.23       40.02      6.36 o 
  -5  -3   5        9.96        6.53      3.31 o 
  -4  -3   5        3.99        1.50      2.57 o 
  -3  -3   5      698.23      651.39     15.13 o 
  -2  -3   5      205.59      220.00      5.22 o 
  -1  -3   5       70.93       75.90      4.25 o 
   0  -3   5      161.06      173.41      7.27 o 
   1  -3   5      188.19      166.70      4.90 o 
   2  -3   5       94.06       95.09      2.81 o 
   3  -3   5     1250.89     1174.63     19.57 o 
   4  -3   5      179.66      185.42      7.07 o 
   5  -3   5       15.48        9.57      9.05 o 
  -5  -2   5      144.74      155.08      9.19 o 
  -4  -2   5       74.16       74.21      5.31 o 
  -3  -2   5       54.51       49.76      3.69 o 
  -2  -2   5      141.24      146.84      3.74 o 
  -1  -2   5     4803.13     4592.77     66.40 o 
   0  -2   5      606.44      668.94     11.84 o 
   1  -2   5      655.43      653.33     15.60 o 
   2  -2   5      130.70      147.16      3.77 o 
   3  -2   5       11.86       13.88      1.92 o 
   4  -2   5       12.13       12.99      4.40 o 
   5  -2   5       10.57       12.73      4.40 o 
   6  -2   5       31.14       27.60      6.22 o 
  -6  -1   5       11.30        7.04      4.35 o 
  -5  -1   5       40.87       37.96      5.19 o 
  -4  -1   5        1.53        9.49      2.90 o 
  -3  -1   5        4.12        9.29      2.29 o 
  -2  -1   5        8.08        5.79      1.34 o 
  -1  -1   5     1836.60     1906.83     28.20 o 
   0  -1   5      101.69       87.08      2.53 o 
   1  -1   5      349.29      462.79     20.56 o 
   2  -1   5      552.20      509.15      9.22 o 
   3  -1   5        0.07        8.23      2.28 o 
   4  -1   5       17.67       20.06      3.93 o 
   5  -1   5       36.54       35.35      4.65 o 
   6  -1   5       77.54       85.07      8.94 o 
  -6   0   5       21.97       17.49      4.83 o 
  -5   0   5       41.55       39.76      5.90 o 
  -4   0   5       60.51       61.20      7.05 o 
  -3   0   5        5.12        6.12      1.58 o 
  -2   0   5     1022.64     1132.05     17.98 o 
  -1   0   5      254.73      250.19      4.78 o 
   0   0   5       69.35       64.90      1.48 o 
   1   0   5      135.32      150.87      4.39 o 
   2   0   5      399.95      510.91      9.16 o 
   3   0   5       23.51       23.34      2.00 o 
   4   0   5        1.41        1.57      2.30 o 
   5   0   5       27.71       30.06      9.85 o 
   6   0   5       23.99       18.26      5.79 o 
  -6   1   5       42.11       41.93      7.08 o 
  -5   1   5       29.20       33.97      4.48 o 
  -4   1   5      101.50      123.57      6.88 o 
  -3   1   5      493.40      461.80      9.25 o 
  -2   1   5      123.96      108.81      3.28 o 
  -1   1   5     6493.40     6342.75     90.80 o 
   0   1   5        5.79        7.73      0.85 o 
   1   1   5     3638.29     3605.46     52.26 o 
   2   1   5      428.77      402.05      7.71 o 
   3   1   5      481.22      467.47      9.80 o 
   4   1   5      725.98      724.65     17.25 o 
   5   1   5        0.25       -2.47      2.82 o 
   6   1   5      119.00      108.49      7.93 o 
  -6   2   5       49.95       36.29      6.99 o 
  -5   2   5       29.03       25.53      4.25 o 
  -4   2   5     1074.51     1091.63     23.28 o 
  -3   2   5       85.54       94.20      4.33 o 
  -2   2   5       53.88       49.69      2.39 o 
  -1   2   5       10.99        9.91      2.00 o 
   0   2   5       21.80       20.19      2.00 o 
   1   2   5       76.10       67.86      2.94 o 
   2   2   5        0.33        0.21      1.31 o 
   3   2   5      138.41      152.99      7.51 o 
   4   2   5        0.30       -2.24      2.24 o 
   5   2   5        8.70        4.03      4.55 o 
  -5   3   5        7.14        1.31      2.90 o 
  -4   3   5      393.41      383.24     11.07 o 
  -3   3   5        0.13       -1.40      1.61 o 
  -2   3   5      953.50      974.39     16.33 o 
  -1   3   5        1.17        4.64      1.19 o 
   0   3   5       65.58       78.88      7.79 o 
   1   3   5      111.76       93.25      2.85 o 
   2   3   5       94.51       94.23      3.74 o 
   3   3   5       47.42       49.86      2.74 o 
   4   3   5       55.32       65.57      5.11 o 
   5   3   5       18.25       16.11      3.89 o 
  -5   4   5        0.06        3.60      3.79 o 
  -4   4   5        1.66        2.09      2.16 o 
  -3   4   5        0.93       -1.13      1.54 o 
  -2   4   5       65.20       74.18      5.96 o 
  -1   4   5      546.56      585.96     10.44 o 
   0   4   5        5.39       63.07     19.80 o 
   1   4   5        1.94       49.90      6.29 o 
   2   4   5       18.26       31.78      2.39 o 
   3   4   5       13.27       12.20      2.00 o 
   4   4   5       27.15       26.70      4.80 o 
   5   4   5       38.48       40.72      5.09 o 
  -5   5   5       27.40       26.54      5.96 o 
  -4   5   5      166.56      175.40      7.60 o 
  -3   5   5       18.51       21.01      2.58 o 
  -2   5   5      917.26      855.84     15.25 o 
  -1   5   5     2267.76     2229.31     34.15 o 
   0   5   5      337.93      362.18      9.01 o 
   1   5   5     1978.27     1938.08     30.02 o 
   2   5   5      152.25      148.58      7.04 o 
   3   5   5      118.64      108.55      7.36 o 
   4   5   5        0.34        2.24      3.04 o 
   5   5   5      135.54      139.19      8.38 o 
  -5   6   5       41.72       42.85      6.99 o 
  -4   6   5        0.82        5.76      3.15 o 
  -3   6   5       64.34       72.68      7.27 o 
  -2   6   5       33.29       38.39      3.02 o 
  -1   6   5      103.89      102.75      3.77 o 
   0   6   5        1.59       -0.81      1.93 o 
   1   6   5       25.44       22.79      2.97 o 
   2   6   5      158.50      154.03      5.18 o 
   3   6   5       62.52       67.57      6.40 o 
   4   6   5       53.24       47.59      6.80 o 
   5   6   5       28.46       14.60      5.96 o 
  -5   7   5       22.66       23.41      6.52 o 
  -4   7   5      466.75      469.81     13.94 o 
  -3   7   5      922.16      899.47     21.79 o 
  -2   7   5      622.04      574.21     12.09 o 
  -1   7   5        1.14       12.57      2.21 o 
   0   7   5       20.41       25.28      3.23 o 
   1   7   5      343.64      313.37      9.34 o 
   2   7   5      148.76      153.40      6.95 o 
   3   7   5      730.02      703.03     24.61 o 
   4   7   5      593.37      613.12     21.61 o 
  -4   8   5       55.30       58.95      5.88 o 
  -3   8   5       85.37       91.25      5.96 o 
  -2   8   5       11.93        6.55      3.41 o 
  -1   8   5       26.14       33.67      3.78 o 
   0   8   5      144.69      140.66      6.99 o 
   1   8   5       42.59       49.93      4.48 o 
   2   8   5      178.28      197.66      7.97 o 
   3   8   5      194.77      194.55     17.54 o 
   4   8   5        7.22       16.79      5.30 o 
  -4   9   5       37.07       51.85      7.33 o 
  -3   9   5      232.18      234.86     12.00 o 
  -2   9   5       49.56       44.18      6.19 o 
  -1   9   5       21.63       43.09      4.43 o 
   0   9   5       65.27       76.94      5.37 o 
   1   9   5      383.69      341.99     10.99 o 
   2   9   5        0.84       -1.06      3.62 o 
   3   9   5      125.12      122.08      9.58 o 
   4   9   5       59.28       57.80      8.40 o 
  -3  10   5       11.48        8.47      9.62 o 
  -2  10   5       12.12       14.69      4.99 o 
  -1  10   5      138.19      146.00     10.00 o 
   0  10   5      546.04      534.73     14.85 o 
   1  10   5        1.16        8.10      3.37 o 
   2  10   5        2.20        3.86      3.45 o 
   3  10   5        0.00       -0.28      4.40 o 
  -2  11   5        8.23       10.87      4.59 o 
  -1  11   5       13.81       12.74      4.99 o 
   0  11   5       21.47       28.45      4.68 o 
   1  11   5        8.75        4.98      3.56 o 
   2  11   5      227.42      258.11     11.10 o 
  -1  12   5       92.95       94.10      9.20 o 
   0  12   5        0.78        4.27      4.35 o 
   1  12   5        0.99        4.71      4.02 o 
  -1 -12   6       54.45       68.29      9.90 o 
   0 -12   6       40.34       48.72      7.20 o 
   1 -12   6       25.71       20.61     13.58 o 
  -2 -11   6      111.72      112.13      9.58 o 
  -1 -11   6       97.00       94.33      8.37 o 
   0 -11   6        0.18        3.40      3.94 o 
   1 -11   6        2.38        3.96      5.94 o 
   2 -11   6       37.58       32.91      9.05 o 
  -3 -10   6        6.73       -0.66      4.60 o 
  -2 -10   6       16.04        6.16      3.64 o 
  -1 -10   6       46.45       52.42      7.02 o 
   0 -10   6       68.61       88.73      7.79 o 
   1 -10   6       82.87       94.53      8.20 o 
   2 -10   6      165.48      154.07     13.58 o 
   3 -10   6       67.83       74.92     14.72 o 
  -4  -9   6       29.63       34.11      6.80 o 
  -3  -9   6        2.05        0.15      4.35 o 
  -2  -9   6       21.90       27.19      4.04 o 
  -1  -9   6      259.01      266.31      9.23 o 
   0  -9   6       92.05      114.33      7.97 o 
   1  -9   6      400.96      363.47     15.38 o 
   2  -9   6       28.92       31.64      4.35 o 
   3  -9   6       71.38       82.10      6.21 o 
   4  -9   6       16.03       19.38      4.63 o 
  -4  -8   6        9.50       10.77      5.39 o 
  -3  -8   6        3.54        9.34      4.40 o 
  -2  -8   6        5.86        9.83      2.75 o 
  -1  -8   6        0.35       13.47      2.61 o 
   0  -8   6      725.10      700.03     13.72 o 
   1  -8   6      108.27       99.44      5.64 o 
   2  -8   6      145.65      153.32      7.04 o 
   3  -8   6       25.76       22.74      5.36 o 
   4  -8   6      122.88      134.89      7.95 o 
  -4  -7   6        7.86       10.94      5.51 o 
  -3  -7   6        3.89        8.86      3.27 o 
  -2  -7   6       59.88       66.06      4.25 o 
  -1  -7   6        0.18       23.77      6.22 o 
   0  -7   6      163.37      153.58      5.03 o 
   1  -7   6      685.79      651.06     15.01 o 
   2  -7   6      158.78      142.29      6.29 o 
   3  -7   6       77.32       84.56      7.93 o 
   4  -7   6        2.12        3.90      3.35 o 
   5  -7   6        5.99        8.63      7.64 o 
  -5  -6   6       31.44       28.14      5.44 o 
  -4  -6   6      447.26      430.88     13.28 o 
  -3  -6   6        9.69        6.62      3.00 o 
  -2  -6   6       13.21       12.64      2.30 o 
  -1  -6   6      272.15      270.09      6.77 o 
   0  -6   6       27.70       28.53      2.27 o 
   1  -6   6      114.17      114.44      3.77 o 
   2  -6   6        0.82        2.95      2.16 o 
   3  -6   6      616.11      607.99     15.13 o 
   4  -6   6      125.77       92.97      6.15 o 
   5  -6   6       27.02       20.20      7.64 o 
  -5  -5   6       12.67       14.50      6.32 o 
  -4  -5   6       64.73       73.56      5.77 o 
  -3  -5   6      283.02      299.18      9.46 o 
  -2  -5   6        2.86        4.30      1.88 o 
  -1  -5   6      277.02      332.78      8.90 o 
   0  -5   6      321.11      322.38      9.43 o 
   1  -5   6      468.95      499.82      9.33 o 
   2  -5   6       34.17       50.51      3.69 o 
   3  -5   6      187.24      188.85      7.19 o 
   4  -5   6       16.42       20.70      3.56 o 
   5  -5   6       83.02       90.39      8.60 o 
  -5  -4   6      101.83       99.51      7.07 o 
  -4  -4   6      126.90      139.37      8.44 o 
  -3  -4   6       57.31       65.09      4.55 o 
  -2  -4   6      452.59      458.84      9.39 o 
  -1  -4   6     1022.14     1034.92     17.11 o 
   0  -4   6     1587.42     1653.26     25.52 o 
   1  -4   6      788.03      826.97     16.66 o 
   2  -4   6      511.73      480.41     11.42 o 
   3  -4   6        7.28       13.58      2.67 o 
   4  -4   6       30.07       35.65      6.80 o 
   5  -4   6       15.92       16.25      4.99 o 
  -5  -3   6        8.30        5.57      3.47 o 
  -4  -3   6        3.14        4.40      2.90 o 
  -3  -3   6      306.02      301.69      8.91 o 
  -2  -3   6      397.47      387.64      7.82 o 
  -1  -3   6        1.43        1.08      1.39 o 
   0  -3   6      830.08      757.93     12.43 o 
   1  -3   6        6.40        8.51      1.86 o 
   2  -3   6      779.69      733.78     16.09 o 
   3  -3   6       43.91       46.80      2.85 o 
   4  -3   6       13.82       15.96      3.15 o 
   5  -3   6       28.83       27.16      5.39 o 
  -5  -2   6        1.54        1.01      3.04 o 
  -4  -2   6       11.02       10.82      3.45 o 
  -3  -2   6        9.87       10.89      2.45 o 
  -2  -2   6      268.44      272.17     11.19 o 
  -1  -2   6        0.57        5.31      1.50 o 
   0  -2   6    17238.46    17577.28    284.06 o 
   1  -2   6     1830.53     1596.22     27.53 o 
   2  -2   6       71.38       60.37      2.51 o 
   3  -2   6      249.48      276.49      6.70 o 
   4  -2   6       36.65       35.73      3.78 o 
   5  -2   6       23.27       16.72      7.64 o 
   6  -2   6       58.24       81.39     16.13 o 
  -6  -1   6       16.31       16.79      4.90 o 
  -5  -1   6        9.25       11.89      3.74 o 
  -4  -1   6       31.92       26.62      3.59 o 
  -3  -1   6      259.64      254.40      7.83 o 
  -2  -1   6       23.42       26.49      1.60 o 
  -1  -1   6    11089.54    10762.58    153.17 o 
   0  -1   6      213.30      219.55      4.14 o 
   1  -1   6    11505.97    11129.04    158.48 o 
   2  -1   6       31.81       22.91      1.72 o 
   3  -1   6        8.36       21.04      2.17 o 
   4  -1   6        0.07        2.96      2.49 o 
   5  -1   6        9.33       17.84      5.66 o 
   6  -1   6       21.68       18.40      5.71 o 
  -6   0   6        0.02        2.08      3.64 o 
  -5   0   6       86.01      118.74     10.65 o 
  -4   0   6       45.13       54.42      4.63 o 
  -3   0   6      307.18      312.93      6.90 o 
  -2   0   6       10.57       11.07      1.46 o 
  -1   0   6       65.94      156.28      5.44 o 
   0   0   6      324.72      337.27      5.56 o 
   1   0   6     2691.20     2569.26     37.69 o 
   2   0   6       17.97       20.45      2.23 o 
   3   0   6      420.12      447.39      9.02 o 
   4   0   6       44.92       41.05      4.07 o 
   5   0   6      837.68      836.45     20.22 o 
   6   0   6       27.55       18.15      5.71 o 
  -6   1   6      173.79      185.79     15.38 o 
  -5   1   6      293.67      304.75     10.84 o 
  -4   1   6      109.12      120.00      6.08 o 
  -3   1   6      443.25      467.59      9.37 o 
  -2   1   6       83.41       78.76      2.85 o 
  -1   1   6      101.14      109.56      4.19 o 
   0   1   6      316.10      311.12      6.31 o 
   1   1   6      170.63      167.56     14.15 o 
   2   1   6      136.33      123.52      4.57 o 
   3   1   6       19.40       26.04      2.53 o 
   4   1   6       67.69       65.34      5.53 o 
   5   1   6        1.42        2.36      3.07 o 
   6   1   6       36.53       52.11      8.00 o 
  -5   2   6       37.20       28.51      4.46 o 
  -4   2   6      165.11      151.47      6.61 o 
  -3   2   6      126.47      106.07      3.96 o 
  -2   2   6      177.18      189.64      4.80 o 
  -1   2   6      621.34      703.69     11.60 o 
   0   2   6     1411.47     1422.08     35.64 o 
   1   2   6     2467.54     2336.13     34.72 o 
   2   2   6     2317.12     2231.11     33.85 o 
   3   2   6       29.77       40.07      2.39 o 
   4   2   6       18.26       15.29      4.80 o 
   5   2   6       23.65       25.72      4.30 o 
  -5   3   6       41.30       46.40      5.09 o 
  -4   3   6      104.73      102.55      5.75 o 
  -3   3   6      578.04      567.79     11.29 o 
  -2   3   6     1468.76     1446.85     23.12 o 
  -1   3   6       90.37      122.51      3.68 o 
   0   3   6      852.31      833.04     15.79 o 
   1   3   6      822.13      776.98     12.85 o 
   2   3   6      662.42      695.38     13.98 o 
   3   3   6      279.72      265.57      6.42 o 
   4   3   6       65.83       73.53      5.86 o 
   5   3   6        7.72        1.17      3.15 o 
  -5   4   6       48.50       42.70      6.40 o 
  -4   4   6       11.40        8.82      2.68 o 
  -3   4   6        8.19       11.67      2.24 o 
  -2   4   6      324.77      292.74      6.70 o 
  -1   4   6       53.42       72.82      5.72 o 
   0   4   6     5509.29     5629.67     94.19 o 
   1   4   6      339.63      370.71      7.25 o 
   2   4   6       53.11       56.39      4.08 o 
   3   4   6        8.83        8.97      3.10 o 
   4   4   6      319.43      307.28     12.38 o 
   5   4   6        0.37        4.85      3.66 o 
  -5   5   6       83.56       87.68      8.20 o 
  -4   5   6        0.41        1.51      2.61 o 
  -3   5   6      189.79      183.61      5.93 o 
  -2   5   6      242.91      256.89      8.41 o 
  -1   5   6     1106.66     1098.45     18.22 o 
   0   5   6     3783.64     3987.80     68.38 o 
   2   5   6      667.15      669.39     13.31 o 
   3   5   6       22.56       18.61      6.79 o 
   4   5   6       24.79       21.29      4.02 o 
   5   5   6        5.71        6.85      4.11 o 
  -5   6   6       73.67       74.13      8.00 o 
  -4   6   6      127.36      147.70      8.27 o 
  -3   6   6      621.62      623.06     12.77 o 
  -2   6   6        0.36        1.53      1.80 o 
  -1   6   6       10.33       15.02      1.90 o 
   0   6   6      834.59      796.11     16.96 o 
   1   6   6       16.45       15.93      2.79 o 
   2   6   6      222.57      208.08      7.23 o 
   3   6   6      563.15      564.33     18.41 o 
   4   6   6      156.82      164.71     10.38 o 
   5   6   6        0.00       -3.96      4.40 o 
  -5   7   6        3.47       -1.21      4.59 o 
  -4   7   6      363.15      359.17     11.87 o 
  -3   7   6      244.36      228.47      8.70 o 
  -2   7   6        8.71       11.79      3.81 o 
  -1   7   6       78.10       85.43      3.89 o 
   0   7   6       25.73       26.65      3.23 o 
   1   7   6       97.71      105.99      5.53 o 
   2   7   6       66.03       55.11      4.55 o 
   3   7   6       25.66       34.51      5.79 o 
   4   7   6       20.68       17.06      5.16 o 
  -4   8   6       74.39       58.40      5.86 o 
  -3   8   6      304.30      290.85     12.78 o 
  -2   8   6      109.74      114.41      6.08 o 
  -1   8   6        2.15       35.05      3.80 o 
   0   8   6      177.38      169.00      7.02 o 
   1   8   6      439.72      409.14     12.41 o 
   2   8   6        4.26       -0.41      2.82 o 
   3   8   6      246.23      243.28     12.20 o 
   4   8   6       43.07       46.94      6.99 o 
  -4   9   6        2.65        2.73      4.59 o 
  -3   9   6        1.40        4.58      5.09 o 
  -2   9   6        3.48        8.22      4.19 o 
  -1   9   6      198.08      177.38      7.56 o 
   0   9   6        3.14       17.08      4.56 o 
   1   9   6        1.59       14.29      3.37 o 
   2   9   6        9.72       11.59      3.56 o 
   3   9   6       97.17       94.11     10.19 o 
   4   9   6       63.85       79.24      9.00 o 
  -3  10   6       37.61       42.15      6.80 o 
  -2  10   6      119.57      107.97     11.60 o 
  -1  10   6      163.31      153.23      8.56 o 
   0  10   6      337.37      321.25     10.98 o 
   1  10   6      145.62      127.76      7.44 o 
   2  10   6       56.12       75.81      8.13 o 
   3  10   6        1.08        3.86      4.59 o 
  -2  11   6       23.21       16.68      5.39 o 
  -1  11   6       82.68       63.29      7.57 o 
   0  11   6       20.95       19.32      4.22 o 
   1  11   6        6.52       11.34      4.54 o 
   2  11   6        0.59       -0.89      3.47 o 
  -1  12   6       12.83       10.32      9.34 o 
   0  12   6       28.78       31.61      6.66 o 
   1  12   6        7.09        1.63      3.89 o 
  -1 -12   7        7.52       15.47      5.79 o 
   0 -12   7        3.64       -1.27      4.19 o 
   1 -12   7       29.30       25.43      6.19 o 
  -2 -11   7       74.81       81.10      8.54 o 
  -1 -11   7       25.57       29.79      6.19 o 
   0 -11   7       21.24       15.73      4.99 o 
   1 -11   7       22.63       14.26      8.49 o 
   2 -11   7       14.14        9.03      4.59 o 
  -3 -10   7        1.24        1.94      7.36 o 
  -2 -10   7       62.73       66.24      5.74 o 
  -1 -10   7       16.17       13.66      3.56 o 
   0 -10   7        8.14        7.15      5.38 o 
   1 -10   7       12.30       12.91      4.19 o 
   2 -10   7       83.58       76.96      7.79 o 
   3 -10   7        4.95        3.43      3.47 o 
  -4  -9   7       29.73       36.80      7.39 o 
  -3  -9   7        0.36        5.66      6.22 o 
  -2  -9   7        4.94        2.38      2.90 o 
  -1  -9   7      104.16      107.23      7.00 o 
   0  -9   7       54.91       62.32      6.19 o 
   1  -9   7      117.70      109.82      6.38 o 
   2  -9   7       64.88       62.28      5.31 o 
   3  -9   7       25.10       43.73      5.21 o 
   4  -9   7        0.77        3.79      3.80 o 
  -4  -8   7        1.93       -1.13      4.40 o 
  -3  -8   7      133.18      151.62      7.83 o 
  -2  -8   7        3.26        1.53      2.30 o 
  -1  -8   7        0.05        3.45      2.09 o 
   0  -8   7       53.11       61.59      7.27 o 
   1  -8   7       47.71       63.11      4.61 o 
   2  -8   7        8.10        6.39      5.43 o 
   3  -8   7        2.28       -1.83      2.71 o 
   4  -8   7       49.83       44.22      5.44 o 
  -4  -7   7       43.43       55.65      7.52 o 
  -3  -7   7        5.03       20.13      6.72 o 
  -2  -7   7       16.82       16.93      2.65 o 
  -1  -7   7        3.78        5.78      2.05 o 
   0  -7   7        5.43        8.36      2.05 o 
   1  -7   7        0.08       -0.62      3.99 o 
   2  -7   7      145.69      147.91      6.62 o 
   3  -7   7       80.09       84.50      5.77 o 
   4  -7   7      130.33      147.73      7.93 o 
   5  -7   7       16.30       17.86      5.30 o 
  -5  -6   7        6.32       10.51      4.46 o 
  -4  -6   7       59.68       49.64      5.33 o 
  -3  -6   7        6.62       10.13      3.04 o 
  -2  -6   7      219.77      201.13      7.69 o 
  -1  -6   7        1.90        5.14      1.76 o 
   0  -6   7        2.92        3.52      2.21 o 
   1  -6   7        9.58       10.31      2.40 o 
   2  -6   7       58.27       57.23      4.25 o 
   3  -6   7       44.25       38.09      8.44 o 
   4  -6   7        9.17       16.27      3.57 o 
   5  -6   7       10.26        2.91      3.94 o 
  -5  -5   7       10.79       13.11      4.13 o 
  -4  -5   7       31.80       33.96      4.80 o 
  -3  -5   7      582.28      549.71     14.15 o 
  -2  -5   7        9.69       15.82      2.49 o 
  -1  -5   7      704.30      646.03     11.95 o 
   0  -5   7      818.47      921.48     15.68 o 
   1  -5   7       71.81      133.50      6.78 o 
   2  -5   7      288.14      243.30      7.62 o 
   3  -5   7        3.70        9.05      2.61 o 
   4  -5   7       18.92       18.50      3.66 o 
   5  -5   7        0.01        3.20      4.81 o 
  -5  -4   7      110.86      129.91      8.03 o 
  -4  -4   7       78.81      102.39      6.31 o 
  -3  -4   7        3.72        4.37      2.45 o 
  -2  -4   7       16.89       22.47      2.12 o 
  -1  -4   7      348.69      354.97      7.42 o 
   1  -4   7      267.38      262.26      7.13 o 
   2  -4   7        5.72       15.46      2.49 o 
   3  -4   7        1.00        0.00      1.96 o 
   4  -4   7       30.67       32.81      4.07 o 
   5  -4   7       15.76       11.51      9.05 o 
  -5  -3   7        1.07        1.85      3.18 o 
  -4  -3   7      463.45      444.78     12.83 o 
  -3  -3   7       30.05       43.28      6.07 o 
  -2  -3   7      526.88      544.68     10.18 o 
  -1  -3   7      916.69      913.69     14.97 o 
   0  -3   7     1179.06     1157.63     18.09 o 
   1  -3   7      203.17      232.20     12.76 o 
   2  -3   7      681.21      728.97     15.35 o 
   3  -3   7      139.42      126.26      4.23 o 
   4  -3   7      447.98      434.05     11.88 o 
   5  -3   7       22.84       19.18      5.66 o 
  -5  -2   7      165.88      164.09      8.30 o 
  -4  -2   7      255.34      242.12      8.70 o 
  -3  -2   7      250.49      248.67      5.70 o 
  -2  -2   7      211.80      240.50      6.53 o 
  -1  -2   7     1508.19     1529.69     23.39 o 
   0  -2   7     2205.30     2196.32     32.45 o 
   1  -2   7     3109.82     3073.78     53.90 o 
   2  -2   7      511.32      512.88      9.31 o 
   3  -2   7      148.24      149.74      4.57 o 
   4  -2   7      116.00      111.96      5.66 o 
   5  -2   7        4.89        1.57      3.68 o 
  -6  -1   7        2.47        7.52      4.13 o 
  -5  -1   7       31.64       39.10      6.68 o 
  -4  -1   7       15.09       22.52      3.47 o 
  -3  -1   7        2.35        7.24      2.98 o 
  -2  -1   7      224.26      206.02      4.74 o 
  -1  -1   7    17018.34    16575.04    235.56 o 
   0  -1   7       96.39       92.65      2.41 o 
   1  -1   7    25276.88    23560.43    335.11 o 
   2  -1   7      236.60      245.21      5.38 o 
   3  -1   7      507.48      539.44     10.47 o 
   4  -1   7       25.98       27.42      3.64 o 
   5  -1   7       23.96       32.98      6.00 o 
   6  -1   7        2.34        0.00      6.22 o 
  -6   0   7        0.84       -2.09      3.37 o 
  -5   0   7      232.57      275.34     10.33 o 
  -4   0   7       52.66       62.83      6.00 o 
  -3   0   7      322.60      351.38      7.58 o 
  -2   0   7     2933.27     3057.65     45.38 o 
  -1   0   7    12372.05    12109.63    172.34 o 
   0   0   7        5.11        2.30      0.77 o 
   1   0   7     4317.00     4879.56    146.11 o 
   2   0   7     1782.14     1878.47     28.75 o 
   3   0   7       95.12      102.30      4.57 o 
   4   0   7      211.75      208.24      7.83 o 
   5   0   7      585.87      622.85     17.17 o 
   6   0   7        0.16       -0.81      4.07 o 
  -6   1   7        0.13        1.75      3.89 o 
  -5   1   7      361.89      372.90     12.27 o 
  -4   1   7       45.63       53.29      4.63 o 
  -3   1   7       41.21       63.93      3.13 o 
  -2   1   7        0.38        3.50      1.22 o 
  -1   1   7     1407.65     1348.57     29.39 o 
   0   1   7        3.71        3.41      1.39 o 
   1   1   7     1492.69     1760.14    117.61 o 
   2   1   7      272.45      287.01      6.10 o 
   3   1   7      945.80      903.19     15.67 o 
   4   1   7        4.76        3.22      2.49 o 
   5   1   7       84.48       86.04      6.38 o 
  -5   2   7       20.12       20.44      7.08 o 
  -4   2   7       23.87       26.65      3.99 o 
  -3   2   7     1195.03     1190.73     19.98 o 
  -2   2   7     1704.07     1727.20     26.86 o 
  -1   2   7      764.50      738.62     12.17 o 
   0   2   7        7.40        6.77      1.77 o 
   1   2   7       34.39       41.87      3.96 o 
   2   2   7     1438.98     1451.16     22.89 o 
   3   2   7       12.39       19.22      2.90 o 
   4   2   7      152.37      171.91      7.17 o 
   5   2   7        2.31        4.68      3.64 o 
  -5   3   7        3.72        6.37      3.47 o 
  -4   3   7       81.95       85.38      5.42 o 
  -3   3   7       11.33       13.79      2.16 o 
  -2   3   7      862.27      829.35     14.35 o 
  -1   3   7     1425.47     1551.95     74.65 o 
   0   3   7       27.18       27.78      1.36 o 
   1   3   7      397.79      450.68     13.94 o 
   2   3   7      309.44      294.01      7.01 o 
   3   3   7        7.98       10.22      2.52 o 
   4   3   7       59.60       53.74      4.93 o 
   5   3   7        3.51        2.06      3.69 o 
  -5   4   7       16.59       16.75      4.99 o 
  -4   4   7       72.15       74.71      4.35 o 
  -3   4   7       53.49       64.93      3.66 o 
  -2   4   7      295.09      300.30      6.85 o 
  -1   4   7      892.94      941.54     15.68 o 
   0   4   7      134.24      175.10      5.53 o 
   1   4   7      339.20      383.07      7.53 o 
   2   4   7      298.05      347.18      7.58 o 
   3   4   7      108.08      116.68      4.42 o 
   4   4   7        3.53        5.66      3.79 o 
   5   4   7       53.93       64.64      8.10 o 
  -5   5   7       25.25       38.22      6.40 o 
  -4   5   7       34.72       32.54      3.51 o 
  -3   5   7       87.81      104.59      4.58 o 
  -2   5   7        0.61        4.37      1.82 o 
  -1   5   7      608.84      691.18     12.47 o 
   0   5   7      199.91      274.99      7.73 o 
   1   5   7      222.41      263.51      7.60 o 
   2   5   7      272.40      242.97      6.29 o 
   3   5   7      134.13      136.78      6.48 o 
   4   5   7      189.31      206.83      8.81 o 
   5   5   7        5.52       -1.27      4.19 o 
  -5   6   7       34.45       43.08      6.99 o 
  -4   6   7        0.05       -2.65      2.82 o 
  -3   6   7       35.81       30.37      3.30 o 
  -2   6   7       90.07       94.74      4.20 o 
  -1   6   7       46.50       64.03      3.21 o 
   0   6   7      284.07      261.53      7.95 o 
   1   6   7       67.63       64.49      6.80 o 
   2   6   7       62.94       59.40      4.16 o 
   3   6   7      435.74      406.52     24.33 o 
   4   6   7       25.17       18.33      4.99 o 
   5   6   7       60.01       54.39      7.79 o 
  -4   7   7       96.34      128.72      7.28 o 
  -3   7   7      654.17      621.54     15.67 o 
  -2   7   7       67.31       69.52      4.33 o 
  -1   7   7      240.84      204.16      7.76 o 
   0   7   7       16.16       13.37      2.90 o 
   1   7   7        2.04       12.05      2.90 o 
   2   7   7      153.44      161.15      9.31 o 
   3   7   7      476.67      445.59     17.26 o 
   4   7   7       48.35       37.22      6.77 o 
  -4   8   7        0.13        2.26      4.40 o 
  -3   8   7     1207.26     1171.11     31.81 o 
  -2   8   7       44.08       45.42      4.41 o 
  -1   8   7       12.03       18.25      3.64 o 
   0   8   7      281.32      290.46      9.43 o 
   1   8   7       82.22       87.58      8.11 o 
   2   8   7        0.25        1.62      2.74 o 
   3   8   7        9.55        8.77      4.40 o 
   4   8   7        2.81        1.41      4.40 o 
  -4   9   7        1.78       -3.53      3.53 o 
  -3   9   7        0.23       -2.89      3.53 o 
  -2   9   7       74.13       67.12      6.99 o 
  -1   9   7      484.14      464.21     13.01 o 
   0   9   7       68.42       81.67      5.75 o 
   1   9   7      325.41      326.73     10.87 o 
   2   9   7       27.35       36.04      5.03 o 
   3   9   7        6.00       -3.91      4.19 o 
  -3  10   7        5.69        4.24      4.40 o 
  -2  10   7       15.07       13.58      4.80 o 
  -1  10   7       21.57       34.39      6.37 o 
   0  10   7      138.98      144.51     15.82 o 
   1  10   7       81.62       91.51      6.40 o 
   2  10   7       36.21       42.47      5.21 o 
   3  10   7        0.60       -2.72      4.19 o 
  -2  11   7       50.78       37.12      6.40 o 
  -1  11   7       12.37       12.38      4.99 o 
   0  11   7       43.02       40.16      5.21 o 
   1  11   7        0.32        6.48      3.69 o 
   2  11   7        0.10       -0.99      3.74 o 
  -1  12   7        9.91       10.19      5.20 o 
   0  12   7        4.10       11.61      6.79 o 
  -1 -12   8       66.94       75.98      8.78 o 
   0 -12   8        1.90        4.31      4.49 o 
   1 -12   8       14.84        9.46      4.99 o 
  -2 -11   8        0.10        3.83      4.99 o 
  -1 -11   8        0.02       10.19      4.80 o 
   0 -11   8       41.99       47.50      6.93 o 
   1 -11   8      193.98      183.76     14.99 o 
   2 -11   8       69.67       78.94      8.40 o 
  -3 -10   8       18.36       17.26      6.00 o 
  -2 -10   8       24.29       23.58      4.41 o 
  -1 -10   8       28.11       36.27      4.78 o 
   0 -10   8      169.76      182.04     11.32 o 
   1 -10   8       20.09       26.83      7.92 o 
   2 -10   8       25.36       26.76      5.79 o 
   3 -10   8        5.40        4.84      3.64 o 
  -4  -9   8        5.91        3.22      5.16 o 
  -3  -9   8       29.39       17.72      5.16 o 
  -2  -9   8        0.53        3.88      3.31 o 
  -1  -9   8       46.74       51.54      4.63 o 
   0  -9   8      509.45      491.03     13.37 o 
   1  -9   8        0.05        9.82      4.35 o 
   2  -9   8       72.47       67.90      5.53 o 
   3  -9   8      192.64      185.32      9.03 o 
   4  -9   8       15.04       20.50      4.65 o 
  -4  -8   8       14.77        3.54      4.59 o 
  -3  -8   8        5.18       12.21      3.74 o 
  -2  -8   8        1.23        4.20      2.38 o 
  -1  -8   8       70.52       83.57      4.62 o 
   0  -8   8      600.74      589.75     12.19 o 
   1  -8   8      108.14       96.84      5.66 o 
   2  -8   8       10.07        8.31      2.71 o 
   3  -8   8       12.29       14.38      3.47 o 
   4  -8   8      164.72      184.81      9.23 o 
  -4  -7   8        4.70        9.21      3.97 o 
  -3  -7   8        1.53        2.26      2.94 o 
  -2  -7   8       77.49       80.31      6.37 o 
  -1  -7   8      388.63      395.62      9.15 o 
   0  -7   8       75.39       82.38      3.91 o 
   1  -7   8        3.42       17.22      2.82 o 
   2  -7   8       41.05       41.90      5.46 o 
   3  -7   8        3.63        4.85      4.24 o 
   4  -7   8       73.27       91.36      9.28 o 
   5  -7   8       57.14       49.57     10.47 o 
  -5  -6   8        8.61        7.54      4.41 o 
  -4  -6   8        0.63        0.62      2.97 o 
  -3  -6   8       51.08       55.64      5.16 o 
  -2  -6   8       81.56       92.47      4.32 o 
  -1  -6   8       22.86       26.22      2.52 o 
   0  -6   8       62.58       70.58      3.44 o 
   1  -6   8       44.54       59.05      2.79 o 
   2  -6   8       54.19       47.78      5.13 o 
   3  -6   8       25.74       24.01      7.36 o 
   4  -6   8       69.41       60.54      5.44 o 
   5  -6   8        1.07        1.65      4.35 o 
  -5  -5   8        0.34        4.65      4.02 o 
  -4  -5   8      208.89      177.98      9.41 o 
  -3  -5   8       10.58        8.31      3.83 o 
  -2  -5   8      110.81      132.98      4.60 o 
  -1  -5   8      179.85      194.37      5.36 o 
   0  -5   8     2414.72     2322.69     35.56 o 
   1  -5   8       56.94       96.49      3.18 o 
   2  -5   8      174.48      151.04      5.98 o 
   3  -5   8      302.10      268.18     10.60 o 
   4  -5   8        9.78        8.60      3.23 o 
   5  -5   8        6.64        8.29      4.59 o 
  -5  -4   8        6.20       14.98      4.43 o 
  -4  -4   8       86.08      100.55      6.28 o 
  -3  -4   8       11.02       12.23      3.04 o 
  -2  -4   8     1483.21     1371.75     22.45 o 
  -1  -4   8        0.95       15.87      2.93 o 
   0  -4   8      530.31      514.63      9.80 o 
   1  -4   8      188.16      213.44      4.58 o 
   2  -4   8       50.23       73.49     11.32 o 
   3  -4   8       76.13       68.69      4.55 o 
   4  -4   8       71.72       64.19      4.91 o 
   5  -4   8       29.55       31.91      7.36 o 
  -5  -3   8       66.95       68.13      5.86 o 
  -4  -3   8      178.75      170.84      8.26 o 
  -3  -3   8      212.07      173.32      8.37 o 
  -2  -3   8      101.80       85.89      3.38 o 
  -1  -3   8     7239.32     7215.11    104.02 o 
   0  -3   8       37.77       33.96      2.53 o 
   1  -3   8    10612.61    10172.95    159.48 o 
   2  -3   8       54.25       43.54      3.87 o 
   3  -3   8       87.29       94.19      4.74 o 
   4  -3   8       26.47       24.14      3.47 o 
   5  -3   8      370.49      407.70     16.60 o 
  -5  -2   8      225.86      213.60      9.10 o 
  -4  -2   8      202.87      190.95      7.79 o 
  -3  -2   8      183.99      173.35      4.71 o 
  -2  -2   8      640.75      606.22     11.52 o 
  -1  -2   8     1855.60     1815.38     27.35 o 
   0  -2   8     2385.26     2357.51     34.85 o 
   1  -2   8      489.75      487.08      9.63 o 
   2  -2   8        0.75        0.63      1.88 o 
   3  -2   8       12.27        5.32      1.66 o 
   4  -2   8      169.08      168.08      6.74 o 
   5  -2   8       22.31       22.38      5.39 o 
  -5  -1   8       61.65       60.09      5.66 o 
  -4  -1   8       11.66       10.93      3.24 o 
  -3  -1   8      234.92      225.80      5.57 o 
  -2  -1   8      161.72      152.30      4.90 o 
  -1  -1   8      839.50      801.02     14.21 o 
   0  -1   8      488.09      576.73     23.84 o 
   1  -1   8     2529.89     2309.65     34.15 o 
   2  -1   8      478.34      486.14      9.02 o 
   3  -1   8      871.43      803.87     14.38 o 
   4  -1   8       95.10       86.77      5.78 o 
   5  -1   8      136.36      147.52      9.98 o 
  -6   0   8       13.18        6.91      4.30 o 
  -5   0   8      583.71      584.66     18.97 o 
  -4   0   8      588.84      589.18     14.89 o 
  -3   0   8      113.07      127.89      4.90 o 
  -2   0   8      575.39      603.63     10.70 o 
  -1   0   8      147.37      188.67      7.58 o 
   0   0   8      885.70      848.91     13.22 o 
   1   0   8      790.49      726.24     11.81 o 
   2   0   8      182.37      205.70      4.92 o 
   3   0   8       10.96       17.89      2.05 o 
   4   0   8      175.36      204.57      7.79 o 
   5   0   8        0.03       21.36      4.11 o 
  -5   1   8       91.42       92.25      6.53 o 
  -4   1   8       38.11       44.09      4.30 o 
  -3   1   8        0.81       14.94      1.90 o 
  -2   1   8      574.00      584.34     10.44 o 
  -1   1   8       46.29       75.51      3.79 o 
   0   1   8     5971.58     5773.34     82.74 o 
   1   1   8      276.95      290.22      8.90 o 
   2   1   8      380.73      381.07     12.09 o 
   3   1   8      217.04      221.90      5.81 o 
   4   1   8        5.54        3.54      4.70 o 
   5   1   8       19.70       16.11      4.20 o 
  -5   2   8      211.08      218.03     10.36 o 
  -4   2   8       27.43       23.78      4.27 o 
  -3   2   8      313.93      316.35      8.56 o 
  -2   2   8     3953.49     4032.64     59.47 o 
  -1   2   8       16.54       10.25      1.47 o 
   0   2   8      941.17      937.99     14.78 o 
   1   2   8       10.60        3.51      1.12 o 
   2   2   8      924.03      990.49     16.52 o 
   3   2   8      285.83      290.79      7.09 o 
   4   2   8       24.25       21.07      3.69 o 
   5   2   8       42.47       39.13      4.88 o 
  -5   3   8        0.88        2.55      3.15 o 
  -4   3   8       36.12       46.66      6.47 o 
  -3   3   8       13.93       10.90      2.09 o 
  -2   3   8        0.33       -0.69      1.25 o 
  -1   3   8       59.18       71.02      4.49 o 
   0   3   8      611.63      574.82     10.11 o 
   1   3   8       47.07       48.14      2.21 o 
   2   3   8      130.41      127.16      4.02 o 
   3   3   8        7.65       11.13      1.92 o 
   4   3   8        0.79        3.15      3.52 o 
   5   3   8       54.87       43.14      5.21 o 
  -5   4   8        0.07       -0.70      3.38 o 
  -4   4   8       18.74       18.79      2.89 o 
  -3   4   8      505.12      496.33     10.52 o 
  -2   4   8       63.31       96.49      3.81 o 
  -1   4   8      642.59      732.89     12.72 o 
   0   4   8      170.31      180.39      8.16 o 
   1   4   8     1464.82     1639.75     25.56 o 
   2   4   8        4.35        6.10      1.76 o 
   3   4   8      419.82      408.15      9.02 o 
   4   4   8        8.24        8.82      4.53 o 
   5   4   8       10.28       11.67      6.51 o 
  -5   5   8       34.80       27.21      6.00 o 
  -4   5   8       12.38       11.60      2.83 o 
  -3   5   8      251.26      231.30      6.78 o 
  -2   5   8       22.05       23.02      2.52 o 
  -1   5   8      117.75      186.78      5.66 o 
   0   5   8      232.86      266.69      7.62 o 
   1   5   8     1401.03     1334.22     25.59 o 
   2   5   8       47.64       46.22      2.97 o 
   3   5   8      564.27      593.79     12.16 o 
   4   5   8       17.93       15.67     11.30 o 
   5   5   8      139.24      138.31     10.60 o 
  -5   6   8       29.54       35.97      6.93 o 
  -4   6   8      292.72      295.41     10.32 o 
  -3   6   8      118.69      128.08      6.45 o 
  -2   6   8       34.91       31.18      3.86 o 
  -1   6   8      157.49      149.63      5.15 o 
   0   6   8        4.06        5.39      2.38 o 
   1   6   8       17.45       22.66      3.74 o 
   2   6   8       16.91       11.52      2.79 o 
   3   6   8      359.26      365.59     14.20 o 
   4   6   8       82.31      116.10      9.20 o 
   5   6   8        0.00       -0.28      4.40 o 
  -4   7   8        1.78        0.19      3.27 o 
  -3   7   8      108.51      110.96      5.70 o 
  -2   7   8        1.03       -1.63      1.90 o 
  -1   7   8      208.23      199.15     12.40 o 
   0   7   8      341.98      325.30      9.56 o 
   1   7   8        9.44       21.71      3.33 o 
   2   7   8       71.19       73.17      4.96 o 
   3   7   8      156.08      164.41     12.17 o 
   4   7   8       19.39       23.08      5.71 o 
  -4   8   8        4.99        3.10      4.19 o 
  -3   8   8        8.67       14.61      4.59 o 
  -2   8   8       12.48       11.30      3.04 o 
  -1   8   8       24.21       54.89      7.92 o 
   0   8   8       15.87       49.45      4.51 o 
   1   8   8     1338.57     1198.64     25.24 o 
   2   8   8      278.79      262.10      9.44 o 
   3   8   8       36.88       39.96      6.59 o 
   4   8   8       20.15       26.98      6.19 o 
  -4   9   8       38.99       41.08      6.99 o 
  -3   9   8        3.86        4.66      4.19 o 
  -2   9   8        8.33        6.02      3.96 o 
  -1   9   8        4.64       10.85      3.33 o 
   0   9   8       59.53       66.50     10.73 o 
   1   9   8       10.31        7.02      3.04 o 
   2   9   8       62.13       70.40      5.81 o 
   3   9   8       13.83       19.52      7.36 o 
  -3  10   8        0.07        4.34      4.19 o 
  -2  10   8        0.04        1.25      3.79 o 
  -1  10   8       17.10       16.79      3.78 o 
   0  10   8      146.10      131.28     10.00 o 
   1  10   8        2.48        7.83      3.45 o 
   2  10   8       34.42       41.65      5.55 o 
   3  10   8        1.10       -1.45      4.59 o 
  -2  11   8       40.65       51.03      7.60 o 
  -1  11   8       16.74       14.53      4.99 o 
   0  11   8        9.28        7.29      3.66 o 
   1  11   8        6.07       10.41      4.11 o 
   2  11   8        4.58        2.59      3.89 o 
   0  12   8        0.36        0.62      5.66 o 
  -1 -12   9        2.73        3.92      5.16 o 
   0 -12   9       10.43       16.25      5.56 o 
   1 -12   9        0.66        0.46      4.35 o 
  -2 -11   9        5.44        1.70      4.80 o 
  -1 -11   9        5.37        7.66      4.75 o 
   0 -11   9        8.43       13.67      4.89 o 
   1 -11   9        5.13       11.84      8.77 o 
   2 -11   9       72.47       85.44      8.60 o 
  -3 -10   9        1.85        5.36      4.89 o 
  -2 -10   9        6.65        4.52      3.56 o 
  -1 -10   9       12.29       18.47      6.18 o 
   0 -10   9       39.35       57.87     17.82 o 
   1 -10   9        1.57        2.55      3.60 o 
   2 -10   9        1.82        8.04      4.53 o 
   3 -10   9        2.30       -0.54      3.31 o 
  -3  -9   9        6.69        2.98      4.59 o 
  -2  -9   9       36.11       33.90      4.50 o 
  -1  -9   9      131.87      144.05      5.99 o 
   0  -9   9        0.53        2.53      2.86 o 
   1  -9   9       80.13       88.96      5.77 o 
   2  -9   9        3.09        7.15      4.85 o 
   3  -9   9       11.52        7.38      4.19 o 
   4  -9   9        8.01       13.98      4.30 o 
  -4  -8   9       23.63       18.31      5.15 o 
  -3  -8   9       75.16       61.04      5.53 o 
  -2  -8   9      156.86      153.25      6.09 o 
  -1  -8   9        4.35        8.69      2.34 o 
   0  -8   9        7.31       17.67      2.70 o 
   1  -8   9        9.70        4.07      2.57 o 
   2  -8   9      291.45      277.88     14.26 o 
   3  -8   9       14.64       38.69      5.60 o 
   4  -8   9       12.76       14.22      4.13 o 
  -4  -7   9        3.93        3.56      3.80 o 
  -3  -7   9       30.04       36.44      4.68 o 
  -2  -7   9       10.47       18.19      2.87 o 
  -1  -7   9       13.95       17.45      2.70 o 
   0  -7   9       53.02       66.65      3.56 o 
   1  -7   9      112.22      104.93      5.44 o 
   2  -7   9        1.64        3.18      2.24 o 
   3  -7   9      161.71      159.31      7.40 o 
   4  -7   9      194.28      182.34      8.88 o 
  -5  -6   9        0.00        3.69      4.07 o 
  -4  -6   9       15.44       14.40      3.89 o 
  -3  -6   9       24.36       30.81      4.13 o 
  -2  -6   9       81.50       77.75      4.03 o 
  -1  -6   9      186.99      180.91      5.50 o 
   0  -6   9      128.25      137.91      4.55 o 
   1  -6   9       70.22       63.88      4.65 o 
   2  -6   9        9.69       15.36      2.82 o 
   3  -6   9        1.90        2.04      2.24 o 
   4  -6   9       62.38       64.29      5.53 o 
   5  -6   9        6.27       -1.41      4.00 o 
  -5  -5   9        0.01        6.85      3.74 o 
  -4  -5   9       12.53       10.21      4.80 o 
  -3  -5   9       52.39       60.98      5.70 o 
  -2  -5   9       84.63       84.55      3.84 o 
  -1  -5   9      717.47      744.25     13.58 o 
   0  -5   9      319.02      330.99      7.33 o 
   1  -5   9      382.27      398.24     11.03 o 
   2  -5   9        6.76        9.80      2.49 o 
   3  -5   9      135.18      153.52      6.52 o 
   4  -5   9      272.50      272.50     10.33 o 
   5  -5   9        1.76        5.38      4.00 o 
  -5  -4   9       81.82       67.55      6.89 o 
  -4  -4   9       56.35       53.28      5.00 o 
  -3  -4   9        4.19       16.40      4.40 o 
  -2  -4   9      112.37      113.84      6.45 o 
  -1  -4   9      684.35      772.89     13.64 o 
   0  -4   9        1.80        6.25      1.37 o 
   1  -4   9       20.21       45.42      9.34 o 
   2  -4   9     1130.28     1006.25     20.46 o 
   3  -4   9       11.20       23.51      3.23 o 
   4  -4   9       29.47       29.09      3.81 o 
   5  -4   9        1.73        6.48      4.35 o 
  -5  -3   9        0.53        2.23      3.86 o 
  -4  -3   9       59.22       49.43      8.85 o 
  -3  -3   9       14.20       11.38      3.53 o 
  -2  -3   9       18.35       28.67      2.30 o 
  -1  -3   9       95.83       93.47      3.30 o 
   0  -3   9      343.99      345.99      8.50 o 
   1  -3   9      200.63      178.18      4.14 o 
   2  -3   9      114.27      127.62      5.00 o 
   3  -3   9       89.81       88.90      4.10 o 
   4  -3   9       34.43       36.92      3.99 o 
   5  -3   9        0.08       -2.66      3.38 o 
  -5  -2   9        0.79        0.74      3.04 o 
  -4  -2   9      458.20      420.05     12.16 o 
  -3  -2   9       85.30       86.12      3.50 o 
  -2  -2   9     1245.28     1253.93     20.25 o 
  -1  -2   9      118.44      119.19      3.34 o 
   0  -2   9     1782.22     1681.24     25.37 o 
   1  -2   9        3.76        3.19      1.39 o 
   2  -2   9     3086.74     3022.03     45.15 o 
   3  -2   9      327.99      296.66      6.96 o 
   4  -2   9      673.89      623.16     19.80 o 
   5  -2   9      146.13      165.77     26.03 o 
  -5  -1   9       54.02       58.65      5.58 o 
  -4  -1   9      127.53      132.27      6.61 o 
  -3  -1   9       26.31       31.78      2.37 o 
  -2  -1   9     1655.78     1624.66     25.27 o 
  -1  -1   9     1714.30     1594.18     24.16 o 
   0  -1   9      185.74      175.16      3.67 o 
   1  -1   9     1731.58     1669.47     29.39 o 
   2  -1   9     1167.69     1287.03     20.55 o 
   3  -1   9       56.17       51.12      3.02 o 
   4  -1   9      193.61      169.95      7.04 o 
   5  -1   9        0.36        4.53      3.79 o 
  -5   0   9        2.52        2.81      3.15 o 
  -4   0   9     1116.57     1108.32     23.81 o 
  -3   0   9       37.44       29.82      2.28 o 
  -2   0   9     2849.30     2883.83     43.05 o 
  -1   0   9      456.87      494.27     13.88 o 
   0   0   9        1.66       -1.02      1.16 o 
   1   0   9     1340.06     1318.81     20.36 o 
   2   0   9     1971.56     2070.27     31.67 o 
   3   0   9       14.42       20.06      2.37 o 
   4   0   9      112.40      144.02      8.47 o 
   5   0   9       66.40       69.76      5.96 o 
  -5   1   9       27.28       25.12      4.43 o 
  -4   1   9       62.69       60.59      6.01 o 
  -3   1   9        9.89       15.48      2.18 o 
  -2   1   9       17.78       30.70      3.13 o 
  -1   1   9     1968.47     1910.45     28.70 o 
   0   1   9       52.35       51.99      2.23 o 
   1   1   9      538.87      592.63     10.11 o 
   2   1   9      435.51      422.20     11.21 o 
   3   1   9      141.22      134.54      4.66 o 
   4   1   9      105.51      105.95      6.06 o 
   5   1   9       34.99       31.59      4.55 o 
  -5   2   9       44.11       51.75      5.42 o 
  -4   2   9       34.48       30.82      3.94 o 
  -3   2   9      601.68      571.40     11.25 o 
  -2   2   9      212.54      237.72      8.58 o 
  -1   2   9     4093.88     4097.34     59.76 o 
   0   2   9       33.75       31.43      2.58 o 
   1   2   9     2052.12     2181.03     35.53 o 
   2   2   9      308.16      276.32      6.25 o 
   3   2   9      148.68      149.32      4.66 o 
   4   2   9      202.76      194.62      7.71 o 
   5   2   9       30.11       31.70      4.76 o 
  -5   3   9        0.06        1.23      3.15 o 
  -4   3   9      205.81      194.38      7.80 o 
  -3   3   9      133.88      121.43      4.57 o 
  -2   3   9      290.15      325.95     11.68 o 
  -1   3   9      705.33      736.98     12.65 o 
   0   3   9      178.53      188.73      4.43 o 
   1   3   9      656.41      683.98     11.78 o 
   2   3   9      443.46      491.29      9.59 o 
   3   3   9      320.30      311.08      7.42 o 
   4   3   9       51.64       48.65      4.68 o 
   5   3   9      108.50      111.29      7.17 o 
  -5   4   9       32.84       45.39      8.20 o 
  -4   4   9      128.55      132.02      5.55 o 
  -3   4   9       13.67       11.72      2.26 o 
  -2   4   9      157.94      165.05      4.95 o 
  -1   4   9     1771.89     1742.78     27.15 o 
   0   4   9        0.21       17.73      2.24 o 
   1   4   9       17.85       71.90      3.42 o 
   2   4   9       26.68       47.69      2.88 o 
   3   4   9       18.97       16.79      2.45 o 
   4   4   9        3.29        6.51      4.24 o 
   5   4   9        1.17       -3.79      3.79 o 
  -5   5   9        0.13        1.02      3.77 o 
  -4   5   9       78.50       79.74      4.78 o 
  -3   5   9      965.90      987.49     18.03 o 
  -2   5   9      240.53      248.79      6.50 o 
  -1   5   9      206.74      191.47      5.24 o 
   1   5   9       27.80       19.23      2.61 o 
   2   5   9       77.94       83.96      3.77 o 
   3   5   9      534.05      546.39     11.55 o 
   4   5   9      503.38      478.04     28.29 o 
   5   5   9       39.58       35.34      9.34 o 
  -5   6   9       84.79      112.79      9.75 o 
  -4   6   9        0.26       -0.06      3.32 o 
  -3   6   9     1270.64     1268.78     22.47 o 
  -2   6   9      162.79      152.82      5.89 o 
  -1   6   9      367.84      372.26      8.05 o 
   0   6   9      292.45      258.04      7.95 o 
   1   6   9      200.11      213.21     10.83 o 
   2   6   9      171.73      197.50      7.23 o 
   3   6   9      688.81      638.25     20.20 o 
   4   6   9        0.70        3.11      3.94 o 
   5   6   9        9.45        5.09      4.80 o 
  -4   7   9        0.31        0.11      3.23 o 
  -3   7   9       41.03       51.83      4.82 o 
  -2   7   9        7.09        1.40      2.09 o 
  -1   7   9        6.24       16.28      3.04 o 
   0   7   9        0.95       -0.36      2.24 o 
   1   7   9      321.31      286.56      9.23 o 
   2   7   9        6.26        7.24      2.82 o 
   3   7   9      364.43      383.07     15.40 o 
   4   7   9        0.11        1.70      4.07 o 
  -4   8   9       62.28       71.72      7.79 o 
  -3   8   9      114.75      122.27     17.26 o 
  -2   8   9       25.23       37.98      4.46 o 
  -1   8   9      490.76      462.07     26.22 o 
   0   8   9      927.69      958.47     40.03 o 
   1   8   9       19.27       30.67      3.85 o 
   2   8   9      185.91      170.15      7.64 o 
   3   8   9      125.53      114.64      9.20 o 
   4   8   9       12.15       15.48      5.56 o 
  -4   9   9        0.01       -1.41      4.40 o 
  -3   9   9        7.68        9.62      4.40 o 
  -2   9   9      118.38      127.37      7.14 o 
  -1   9   9       80.31       73.49      5.66 o 
   0   9   9        0.67        0.11      3.23 o 
   1   9   9       10.27       15.47      3.51 o 
   2   9   9       34.82       43.46      7.04 o 
   3   9   9        0.50        1.21      7.36 o 
  -3  10   9        2.95        3.63     10.47 o 
  -2  10   9        3.30       -0.36      3.79 o 
  -1  10   9       21.70       23.27      5.09 o 
   0  10   9        3.14        3.80      3.15 o 
   1  10   9       52.09       52.95      5.43 o 
   2  10   9        1.06       -1.57      4.24 o 
   3  10   9       97.53      115.18     10.40 o 
  -2  11   9        9.08       13.92      6.22 o 
  -1  11   9       27.00       15.36      9.34 o 
   0  11   9        2.45        5.39      3.80 o 
   1  11   9       29.43       29.49      5.32 o 
   2  11   9        1.33       -2.92      3.37 o 
   0 -12  10        8.00        9.31      5.16 o 
   1 -12  10       69.76       61.46      8.00 o 
  -2 -11  10        0.70       -2.19      4.59 o 
  -1 -11  10       10.84        7.06      4.59 o 
   0 -11  10       94.78      104.01     15.56 o 
   1 -11  10       96.85      109.82     27.16 o 
   2 -11  10       26.64       23.75      5.79 o 
  -3 -10  10        1.60        3.01      4.89 o 
  -2 -10  10        3.09        3.74      3.47 o 
  -1 -10  10        0.02       -1.07      4.24 o 
   0 -10  10      749.53      787.60     24.20 o 
   1 -10  10       43.12       45.50      6.40 o 
   2 -10  10       86.18      102.85      9.77 o 
   3 -10  10       16.09       19.91     10.19 o 
  -3  -9  10        0.25       -0.49      4.59 o 
  -2  -9  10        0.97        5.20      3.14 o 
  -1  -9  10        9.97       17.40      3.68 o 
   0  -9  10      190.42      185.43      7.83 o 
   1  -9  10      247.95      258.03     12.80 o 
   2  -9  10       12.08       12.29      3.41 o 
   3  -9  10       53.87       74.70      7.60 o 
   4  -9  10        0.46        0.79      3.52 o 
  -4  -8  10       74.88       78.69      6.84 o 
  -3  -8  10       17.85       18.48      4.22 o 
  -2  -8  10        0.02        7.79      2.58 o 
  -1  -8  10       11.90       50.46      7.58 o 
   0  -8  10      530.79      559.01     13.97 o 
   1  -8  10        8.95       18.15      3.27 o 
   2  -8  10        0.05       -1.43      2.16 o 
   3  -8  10       41.78       57.61      5.31 o 
   4  -8  10        0.29       -3.00      3.00 o 
  -4  -7  10        1.04       -0.50      3.47 o 
  -3  -7  10       23.58       26.17      4.22 o 
  -2  -7  10        1.45        0.38      2.11 o 
  -1  -7  10       97.70      105.43      4.65 o 
   0  -7  10        4.58        6.48      1.99 o 
   1  -7  10        7.70        7.58      2.38 o 
   2  -7  10       87.39       85.62      5.44 o 
   3  -7  10       51.32       57.36      5.11 o 
   4  -7  10       35.35       34.11      4.78 o 
  -5  -6  10        8.19        8.95      4.46 o 
  -4  -6  10       39.31       41.58      5.21 o 
  -3  -6  10        2.71        6.06      3.37 o 
  -2  -6  10       76.78       79.73      4.14 o 
  -1  -6  10      274.53      259.33      6.93 o 
   0  -6  10      512.38      523.08     10.43 o 
   1  -6  10       66.19       83.09      4.68 o 
   2  -6  10      176.19      159.24      8.08 o 
   3  -6  10       21.85       27.84      4.56 o 
   4  -6  10       27.08       33.04      6.08 o 
   5  -6  10       43.86       54.12      8.77 o 
  -5  -5  10        0.36       -1.41      3.66 o 
  -4  -5  10        0.86       11.88      3.59 o 
  -3  -5  10      364.52      326.07     10.22 o 
  -2  -5  10        1.09        2.92      1.82 o 
  -1  -5  10        4.86        3.21      1.63 o 
   0  -5  10     1595.24     1667.95     28.10 o 
   1  -5  10       86.50       97.51      3.25 o 
   2  -5  10      290.91      256.85      8.05 o 
   3  -5  10        8.44       23.76      3.37 o 
   4  -5  10       18.34       23.67      6.56 o 
   5  -5  10       52.65       51.64      7.39 o 
  -5  -4  10       25.50       25.66      4.90 o 
  -4  -4  10       51.27       51.04      4.96 o 
  -3  -4  10       74.25       64.72      6.75 o 
  -2  -4  10      454.98      414.77     10.62 o 
  -1  -4  10      886.99      863.65     14.98 o 
   0  -4  10      423.97      422.98      8.33 o 
   1  -4  10       68.78      148.73     18.56 o 
   2  -4  10      151.76      152.05      5.66 o 
   3  -4  10       12.82       14.33      2.90 o 
   4  -4  10       14.66       23.79      3.89 o 
   5  -4  10        3.54        7.36      4.40 o 
  -5  -3  10        5.02        3.70      3.56 o 
  -4  -3  10        6.70       10.54      3.23 o 
  -3  -3  10       36.51       43.51      3.97 o 
  -2  -3  10     1475.44     1384.10     27.69 o 
  -1  -3  10      160.12      179.15      4.64 o 
   0  -3  10       75.84       80.48      2.86 o 
   1  -3  10      368.48      362.96      7.43 o 
   2  -3  10     2187.20     1895.00     29.25 o 
   3  -3  10       12.61       11.47      4.97 o 
   4  -3  10        1.12        1.18      2.49 o 
   5  -3  10       35.87       42.58      6.36 o 
  -5  -2  10        0.33       -1.15      3.15 o 
  -4  -2  10      196.38      204.48      8.22 o 
  -3  -2  10      176.93      184.74      6.86 o 
  -2  -2  10     2032.64     1826.36     33.03 o 
  -1  -2  10       15.88       22.08      1.88 o 
   0  -2  10       42.65       48.80      2.12 o 
   1  -2  10       23.95       23.48      1.66 o 
   2  -2  10     1579.39     1558.97     24.56 o 
   3  -2  10       20.84       25.41      4.28 o 
   4  -2  10      427.41      413.64     15.19 o 
   5  -2  10      170.98      191.66     21.22 o 
  -5  -1  10       16.62        9.60      3.56 o 
  -4  -1  10        1.52       10.85      3.15 o 
  -3  -1  10       77.34       81.08      4.90 o 
  -2  -1  10       41.06       53.76      6.79 o 
  -1  -1  10       96.39       98.73      5.88 o 
   0  -1  10       15.90       12.45      1.70 o 
   1  -1  10       97.01       83.82      3.12 o 
   2  -1  10      226.73      216.62      5.36 o 
   3  -1  10       16.20       26.51      2.72 o 
   4  -1  10      108.34      122.33      6.15 o 
   5  -1  10        0.29        3.90      6.22 o 
  -5   0  10       17.95       31.03      4.63 o 
  -4   0  10      105.75      102.66      5.95 o 
  -3   0  10      247.76      219.79      5.73 o 
  -2   0  10       84.18       77.83      2.97 o 
  -1   0  10        3.03       10.83      1.80 o 
   0   0  10      156.66      161.96      3.56 o 
   1   0  10       71.73       58.45      3.02 o 
   2   0  10       29.26       20.74      2.38 o 
   3   0  10      165.13      151.80      6.78 o 
   4   0  10        4.88        5.79      2.82 o 
   5   0  10       32.03       21.45      4.13 o 
  -5   1  10      143.00      108.69      6.82 o 
  -4   1  10      403.19      362.95     10.96 o 
  -3   1  10      231.66      243.19      6.20 o 
  -2   1  10      511.88      561.65     10.36 o 
  -1   1  10       74.51       88.26      7.92 o 
   0   1  10     1111.90     1075.13     16.75 o 
   1   1  10      885.97      887.06     14.57 o 
   2   1  10     1816.89     1810.44     28.06 o 
   3   1  10      224.28      237.54      6.94 o 
   4   1  10      656.72      647.09     15.99 o 
   5   1  10        0.40       -0.78      2.81 o 
  -5   2  10      113.86      115.71      7.06 o 
  -4   2  10      122.54      131.78      6.61 o 
  -3   2  10      177.39      192.73      5.62 o 
  -2   2  10      322.63      317.64      6.99 o 
  -1   2  10      105.29       90.23      3.43 o 
   0   2  10        3.36        2.62      0.99 o 
   1   2  10      239.63      227.07      5.15 o 
   2   2  10      723.12      698.99     12.50 o 
   3   2  10       19.89       20.99      2.87 o 
   4   2  10        1.25        0.37      2.38 o 
   5   2  10       34.71       38.04      6.17 o 
  -5   3  10        3.53        2.23      3.37 o 
  -4   3  10      186.27      187.81      7.59 o 
  -3   3  10        0.00        1.51      1.76 o 
  -2   3  10        4.67       14.01      9.17 o 
  -1   3  10      550.24      606.42     16.25 o 
   0   3  10     2794.35     3159.48     46.75 o 
   1   3  10      277.72      282.33      6.36 o 
   2   3  10      320.34      298.53      8.59 o 
   3   3  10        2.79        7.54      1.87 o 
   4   3  10       64.79       73.32      5.33 o 
   5   3  10       22.59       17.15      4.32 o 
  -5   4  10       18.20       18.86      5.30 o 
  -4   4  10       79.64       85.02      4.80 o 
  -3   4  10        2.59        9.90      2.26 o 
  -2   4  10       27.30       26.95      2.39 o 
  -1   4  10      946.59     1018.98     17.03 o 
   0   4  10      407.11      407.20      7.83 o 
   1   4  10      470.16      583.17     10.64 o 
   2   4  10       14.75       20.26      2.73 o 
   3   4  10      214.39      208.73      7.51 o 
   4   4  10       40.72       46.54      5.96 o 
   5   4  10        0.81        5.41      4.59 o 
  -5   5  10        1.61        3.11      4.40 o 
  -4   5  10      321.76      324.26      9.02 o 
  -3   5  10      517.29      519.58     11.38 o 
  -2   5  10      159.10      162.93      5.23 o 
  -1   5  10       94.16       90.16      3.56 o 
   0   5  10       64.10       74.86      7.64 o 
   1   5  10      128.21      125.06      5.11 o 
   2   5  10        3.80        6.07      1.76 o 
   3   5  10      457.52      480.51     10.66 o 
   4   5  10       11.71       20.60      5.39 o 
   5   5  10       40.71       32.30      6.19 o 
  -5   6  10       18.81       12.85      5.43 o 
  -4   6  10      238.40      212.24      8.91 o 
  -3   6  10       42.97       54.36      4.15 o 
  -2   6  10      332.37      323.44      9.25 o 
  -1   6  10       55.37       67.86      3.31 o 
   0   6  10       75.06       68.12      4.35 o 
   1   6  10      329.79      288.26     12.33 o 
   2   6  10      229.33      218.00     10.37 o 
   3   6  10       25.13       31.90      5.66 o 
   4   6  10       15.02       12.17      4.80 o 
   5   6  10        0.48        0.85      4.40 o 
  -4   7  10       33.70       45.84      5.33 o 
  -3   7  10        7.74        8.93      2.75 o 
  -2   7  10       73.28       64.50      4.78 o 
  -1   7  10      237.06      219.79      7.93 o 
   0   7  10      189.59      175.07      6.84 o 
   1   7  10       63.43       69.28      4.74 o 
   2   7  10        0.00        4.48      2.71 o 
   3   7  10      185.03      174.34     19.52 o 
   4   7  10        0.26        1.13      5.09 o 
  -4   8  10       14.64       15.19      5.16 o 
  -3   8  10        8.01        5.45      3.79 o 
  -2   8  10       77.08       66.72      5.11 o 
  -1   8  10      777.65      747.05     17.72 o 
   0   8  10      420.93      378.57     11.42 o 
   1   8  10        2.58       31.69      6.79 o 
   2   8  10       16.75       15.44      3.64 o 
   3   8  10        0.44        1.70      4.00 o 
   4   8  10       43.91       44.72      7.60 o 
  -3   9  10       39.53       25.75      5.60 o 
  -2   9  10       15.81       12.07      3.59 o 
  -1   9  10        5.43        7.84      3.31 o 
   0   9  10      302.58      276.02      9.89 o 
   1   9  10       77.52       58.45      5.17 o 
   2   9  10       29.58       27.97      4.46 o 
   3   9  10        3.89        4.75      5.09 o 
  -3  10  10        1.69        1.64      4.19 o 
  -2  10  10        1.29        1.41      4.00 o 
  -1  10  10        0.12       -0.06      3.15 o 
   0  10  10      102.77      102.05      6.73 o 
   1  10  10        9.36        9.04      3.56 o 
   2  10  10        7.92        0.56      3.64 o 
   3  10  10        2.65        6.69      5.39 o 
  -2  11  10        0.03        6.51      4.80 o 
  -1  11  10        9.57       10.40      9.62 o 
   0  11  10       19.50       17.17      4.13 o 
   1  11  10        5.20        2.58      3.47 o 
   2  11  10       92.29       93.11      8.60 o 
   0 -12  11        0.02        0.75      4.19 o 
  -2 -11  11        1.41        7.31      5.39 o 
  -1 -11  11        5.06        7.83      4.75 o 
   0 -11  11       30.31       21.02      5.16 o 
   1 -11  11       59.98       45.95      6.80 o 
   2 -11  11       13.93       12.47      4.75 o 
  -3 -10  11        0.02       -0.36      5.66 o 
  -2 -10  11        2.57        0.72      3.37 o 
  -1 -10  11       13.61       17.27      4.99 o 
   0 -10  11       29.78       44.84      6.19 o 
   1 -10  11       58.31       54.79      8.20 o 
   2 -10  11       13.97       11.64      3.66 o 
   3 -10  11        2.15        4.50      4.19 o 
  -3  -9  11        2.82        8.35      4.89 o 
  -2  -9  11       19.62       17.45      3.44 o 
  -1  -9  11        4.68        4.32      2.47 o 
   0  -9  11       62.72       81.33      5.77 o 
   1  -9  11        3.60        5.28      2.94 o 
   2  -9  11        8.01       15.77      7.98 o 
   3  -9  11       50.99       49.39      6.57 o 
   4  -9  11       39.31       50.56      6.36 o 
  -4  -8  11       22.89       34.28      7.15 o 
  -3  -8  11        6.70        3.57      3.69 o 
  -2  -8  11       16.70       17.08      3.16 o 
  -1  -8  11        0.59        1.32      2.16 o 
   0  -8  11       46.68       83.02      7.64 o 
   1  -8  11        4.02       11.14      2.82 o 
   2  -8  11       23.15       18.10      3.47 o 
   3  -8  11      109.83       86.61      8.13 o 
   4  -8  11        6.02        9.24      3.80 o 
  -4  -7  11       15.93       17.19      4.50 o 
  -3  -7  11      404.87      361.09     11.65 o 
  -2  -7  11       31.69       38.42      3.51 o 
  -1  -7  11        0.00        7.48      2.24 o 
   0  -7  11       29.89       33.64      2.99 o 
   1  -7  11       91.97       91.65     10.14 o 
   2  -7  11       24.39       22.75      3.59 o 
   3  -7  11       15.75        8.84      3.55 o 
   4  -7  11        3.22        0.41      3.04 o 
  -5  -6  11       21.36       24.79      5.17 o 
  -4  -6  11       20.15       12.97      4.13 o 
  -3  -6  11        0.76       -1.22      2.57 o 
  -2  -6  11      114.81      135.36      5.12 o 
  -1  -6  11        9.76       14.23      2.53 o 
   0  -6  11       13.71       12.43      2.69 o 
   1  -6  11        4.08        3.54      2.16 o 
   2  -6  11       27.55       34.99      5.71 o 
   3  -6  11      106.19      102.50      5.98 o 
   4  -6  11        0.69        2.95      2.97 o 
   5  -6  11       31.37       34.22      6.59 o 
  -5  -5  11       41.28       39.01      5.75 o 
  -4  -5  11       51.75       48.91      5.11 o 
  -3  -5  11      331.61      320.24     11.34 o 
  -2  -5  11       18.43       17.14      2.39 o 
  -1  -5  11      154.81      179.01      5.22 o 
   0  -5  11     1022.06     1035.09     17.58 o 
   1  -5  11      221.47      213.83      5.72 o 
   2  -5  11        3.13       11.43      4.30 o 
   3  -5  11      675.39      616.27     15.35 o 
   4  -5  11        2.12        9.01      3.04 o 
   5  -5  11       54.94       46.08      6.99 o 
  -5  -4  11       32.22       33.54      5.31 o 
  -4  -4  11        0.00        0.21      2.97 o 
  -3  -4  11       95.90      106.22      6.97 o 
  -2  -4  11      197.58      191.70      9.96 o 
  -1  -4  11     1529.06     1554.95     24.88 o 
   0  -4  11      676.39      697.38     12.42 o 
   1  -4  11      241.65      372.59     15.35 o 
   2  -4  11       46.16       41.41      3.56 o 
   3  -4  11      357.89      313.96      9.57 o 
   4  -4  11        1.05        1.47      2.49 o 
   5  -4  11       10.60        9.34      4.40 o 
  -5  -3  11        3.64        2.32      3.31 o 
  -4  -3  11        1.37        4.33      2.84 o 
  -3  -3  11      131.59      113.18      4.21 o 
  -2  -3  11        4.72        8.15      2.21 o 
   1  -3  11     3793.77     3566.40     52.52 o 
   2  -3  11      944.50      899.61     15.19 o 
   3  -3  11       16.83       21.72      2.97 o 
   4  -3  11        0.85        0.12      2.38 o 
   5  -3  11       37.75       46.61      6.77 o 
  -5  -2  11       10.37       10.40      3.89 o 
  -4  -2  11      107.73      102.88      6.08 o 
  -3  -2  11       55.94       58.21      3.03 o 
  -2  -2  11     3955.58     3850.31     57.05 o 
  -1  -2  11     3672.25     3306.18     48.71 o 
   0  -2  11      317.58      313.61      6.18 o 
   1  -2  11      713.24      738.99     17.97 o 
   2  -2  11     3181.85     3087.07     46.22 o 
   3  -2  11        1.35        3.69      1.61 o 
   4  -2  11       25.85       17.71      4.59 o 
   5  -2  11      138.66      145.94     10.20 o 
  -5  -1  11        4.48       10.26      3.74 o 
  -4  -1  11      183.48      175.45      7.47 o 
  -3  -1  11        3.15        3.81      1.64 o 
  -2  -1  11     1884.49     1909.07     29.59 o 
  -1  -1  11      164.71      237.59     10.94 o 
   0  -1  11      285.44      267.64      5.29 o 
   1  -1  11      461.74      492.81      8.90 o 
   2  -1  11       58.44      101.52      3.99 o 
   3  -1  11      242.90      250.23      6.48 o 
   4  -1  11      689.22      706.02     16.77 o 
   5  -1  11        5.05        5.77      4.53 o 
  -5   0  11        1.60       -0.12      3.71 o 
  -4   0  11        0.18       16.71      3.53 o 
  -3   0  11      210.33      212.13      5.65 o 
  -2   0  11     2120.41     2059.83     31.58 o 
  -1   0  11       30.96       36.93      3.88 o 
   0   0  11      421.86      426.47      7.65 o 
   1   0  11      150.35      139.13      3.68 o 
   2   0  11     2121.53     2083.98     32.16 o 
   3   0  11        0.17        9.44      2.01 o 
   4   0  11      481.22      496.59     13.37 o 
   5   0  11       15.15       20.80      7.07 o 
  -5   1  11        0.84        1.58      3.04 o 
  -4   1  11     1034.69     1045.97     22.72 o 
  -3   1  11      202.33      204.63      5.65 o 
  -2   1  11      830.77      871.14     14.82 o 
  -1   1  11     2061.69     2077.33     31.32 o 
   0   1  11       84.70      113.21     10.78 o 
   1   1  11     2341.17     2351.56     35.36 o 
   2   1  11       62.32      121.66     12.09 o 
   3   1  11      360.43      368.46      8.28 o 
   4   1  11       54.94       65.96      5.21 o 
   5   1  11       10.64        6.13      3.31 o 
  -5   2  11       19.02       18.73      4.95 o 
  -4   2  11       13.55       15.76      3.37 o 
  -3   2  11        3.41        0.42      1.61 o 
  -2   2  11      795.32      791.03     13.92 o 
  -1   2  11       69.23       65.91      3.02 o 
   0   2  11        0.68        3.40      2.00 o 
   1   2  11        1.47        2.43      1.39 o 
   2   2  11       90.14      104.45     13.01 o 
   3   2  11        0.28        0.05      1.61 o 
   4   2  11       47.00       52.34      4.78 o 
   5   2  11       41.41       44.85      5.21 o 
  -5   3  11       55.15       62.84      5.87 o 
  -4   3  11        4.61        0.23      2.49 o 
  -3   3  11       13.33       18.98      2.70 o 
  -2   3  11      619.83      575.98     11.03 o 
  -1   3  11     3745.01     4001.03     58.99 o 
   0   3  11      886.62      952.63     15.68 o 
   1   3  11     5058.31     5225.68     76.17 o 
   2   3  11      326.56      334.21      7.46 o 
   3   3  11        2.19        2.08      1.88 o 
   4   3  11      115.22      126.41      6.75 o 
   5   3  11       34.86       31.73      4.90 o 
  -5   4  11        7.15       16.85      6.30 o 
  -4   4  11       87.15      106.67      5.33 o 
  -3   4  11      329.23      328.92      8.27 o 
  -2   4  11       96.23       86.19      3.81 o 
  -1   4  11      515.06      543.77     10.30 o 
   0   4  11       10.46       67.62      5.94 o 
   1   4  11      465.58      457.65      8.92 o 
   2   4  11      100.42      121.65      4.22 o 
   3   4  11      677.74      664.99     13.35 o 
   4   4  11       44.89       38.78      5.60 o 
   5   4  11        0.26        4.38      7.64 o 
  -5   5  11        2.69        7.50      4.59 o 
  -4   5  11      329.31      355.36      9.53 o 
  -3   5  11        4.99        5.44      2.57 o 
  -2   5  11       25.64       34.15      2.87 o 
  -1   5  11        2.56        7.57      2.94 o 
   0   5  11      247.20      235.35     12.79 o 
   1   5  11      147.27      149.73      6.99 o 
   2   5  11      110.00      104.36      5.66 o 
   3   5  11      360.78      365.27     16.20 o 
   4   5  11      845.60      833.52     25.40 o 
   5   5  11        5.59        5.45      5.09 o 
  -5   6  11        0.37       -0.45      4.75 o 
  -4   6  11      817.11      784.79     16.30 o 
  -3   6  11      439.37      406.80     10.03 o 
  -2   6  11      240.02      251.47      6.91 o 
  -1   6  11       75.34       70.58      3.31 o 
   0   6  11       23.10       19.93      3.12 o 
   1   6  11       21.62       22.02      3.23 o 
   2   6  11        2.42        6.27      2.66 o 
   3   6  11       93.83       94.21      7.60 o 
   4   6  11      215.63      221.61     16.13 o 
  -4   7  11       18.91       21.02      4.46 o 
  -3   7  11        8.30       14.30      3.09 o 
  -2   7  11       23.07       23.67      3.56 o 
  -1   7  11      441.76      438.72     11.98 o 
   0   7  11       11.40       19.17      3.32 o 
   1   7  11      577.21      544.29     14.04 o 
   2   7  11      147.87      144.02      6.90 o 
   3   7  11        1.65        5.06      3.79 o 
   4   7  11       50.49       54.71      7.64 o 
  -4   8  11       30.90       38.35      6.36 o 
  -3   8  11       20.61       26.58      5.94 o 
  -2   8  11      423.33      390.64     24.76 o 
  -1   8  11      424.75      407.46     11.96 o 
   0   8  11      620.81      573.34     14.79 o 
   1   8  11       31.78       47.23      4.63 o 
   2   8  11       40.39       46.72      4.83 o 
   3   8  11       10.38        7.28      4.59 o 
   4   8  11       18.92       21.94      6.19 o 
  -3   9  11       11.85       13.88      5.16 o 
  -2   9  11        6.13        0.97      2.82 o 
  -1   9  11       14.30       15.80      3.80 o 
   0   9  11       29.95       30.14      4.22 o 
   1   9  11        7.48       11.65      3.92 o 
   2   9  11       74.42       72.03      5.81 o 
   3   9  11        0.37       -0.97      4.19 o 
  -3  10  11        2.60        1.67      4.59 o 
  -2  10  11       11.00       15.39      4.99 o 
  -1  10  11      102.46      104.49      7.02 o 
   0  10  11       35.02       35.15      4.65 o 
   1  10  11        6.78       18.34      4.04 o 
   2  10  11       14.06       13.17      4.22 o 
   3  10  11        9.78       14.98      5.96 o 
  -2  11  11        5.21        3.15      6.22 o 
  -1  11  11       12.23       20.70      5.39 o 
   0  11  11        1.78        1.90      4.32 o 
   1  11  11       12.38        9.34      3.99 o 
   2  11  11       10.78        4.60      6.42 o 
  -2 -11  12        0.47        6.79      7.92 o 
  -1 -11  12       22.69       18.39      5.60 o 
   0 -11  12       81.02       81.52      8.00 o 
   1 -11  12       15.12       21.31      8.77 o 
   2 -11  12        0.61       -3.13      3.13 o 
  -3 -10  12        1.25       10.47      5.20 o 
  -2 -10  12        2.55       -0.92      3.41 o 
  -1 -10  12        3.66       12.47      4.99 o 
   0 -10  12      274.99      269.36     16.98 o 
   1 -10  12       30.34       28.89      4.55 o 
   2 -10  12        9.74       17.17      7.65 o 
   3 -10  12        0.09       -1.65      3.07 o 
  -3  -9  12       12.28       17.31      5.71 o 
  -2  -9  12        0.08        1.36      3.33 o 
  -1  -9  12       92.54       95.75      5.29 o 
   0  -9  12       12.83       16.95      3.56 o 
   1  -9  12       14.01       23.58      3.89 o 
   2  -9  12        0.03        2.67      3.03 o 
   3  -9  12       37.12       33.15      4.88 o 
  -4  -8  12       44.65       58.23      6.29 o 
  -3  -8  12        3.56        4.65      3.63 o 
  -2  -8  12        4.75        4.72      3.81 o 
  -1  -8  12       56.10       54.13      4.03 o 
   0  -8  12      321.89      363.99     10.88 o 
   1  -8  12        9.24       25.75      4.60 o 
   2  -8  12       66.13       82.61      6.13 o 
   3  -8  12        7.58        5.61      3.08 o 
   4  -8  12        5.30        5.20      3.78 o 
  -4  -7  12       18.03       31.62      5.16 o 
  -3  -7  12       21.13       19.20      4.02 o 
  -2  -7  12       19.99       19.94      4.57 o 
  -1  -7  12      330.42      356.27      8.91 o 
   0  -7  12      130.66      138.14      5.12 o 
   1  -7  12        0.51        9.75      3.50 o 
   2  -7  12       30.52       38.91      4.25 o 
   3  -7  12      234.23      200.19      8.27 o 
   4  -7  12        0.63        0.06      3.04 o 
  -5  -6  12        6.26        7.49      4.05 o 
  -4  -6  12      119.69      143.99     13.81 o 
  -3  -6  12       27.54       27.79      4.22 o 
  -2  -6  12      173.12      180.33      6.50 o 
  -1  -6  12       86.74       81.68      4.03 o 
   0  -6  12        0.36       -1.00      1.61 o 
   1  -6  12      139.57      137.32      5.75 o 
   2  -6  12       96.70       95.49      9.44 o 
   3  -6  12      183.01      183.63     17.27 o 
   4  -6  12        8.49       17.16      4.18 o 
   5  -6  12       24.78       20.71      5.56 o 
  -5  -5  12       37.49       36.00      5.53 o 
  -4  -5  12       67.04       95.85      6.52 o 
  -3  -5  12      414.07      416.92     12.06 o 
  -2  -5  12      103.97      103.13      4.35 o 
  -1  -5  12       96.45      112.57      4.31 o 
   0  -5  12       10.65       16.49      2.18 o 
   1  -5  12       82.06       91.38      5.80 o 
   2  -5  12      383.89      346.51      9.79 o 
   3  -5  12        6.05       10.40      3.42 o 
   4  -5  12       16.03       27.67      4.22 o 
   5  -5  12      135.73      114.05      9.80 o 
  -5  -4  12       61.09       61.24      6.83 o 
  -4  -4  12       15.35       20.99      3.97 o 
  -3  -4  12      117.28      141.91     11.23 o 
  -2  -4  12      465.52      425.74      9.14 o 
  -1  -4  12       27.46       92.23      6.79 o 
   0  -4  12     1782.60     1809.03     28.19 o 
   1  -4  12     1097.10     1065.36     17.60 o 
   2  -4  12      164.92      159.34      6.09 o 
   3  -4  12       24.47       24.85      4.81 o 
   4  -4  12       71.70       76.20      5.40 o 
   5  -4  12       24.18       34.30      8.77 o 
  -5  -3  12       10.00       12.90      4.11 o 
  -4  -3  12       29.61       21.01     11.60 o 
  -3  -3  12        3.58        2.68      1.78 o 
  -2  -3  12      406.64      392.76     12.09 o 
  -1  -3  12      101.65      178.81      8.49 o 
   0  -3  12      408.35      419.86      8.00 o 
   1  -3  12      303.64      341.85     12.58 o 
   2  -3  12       26.53       42.62      2.86 o 
   3  -3  12      145.21      129.42      5.91 o 
   4  -3  12        2.51       -0.67      2.49 o 
   5  -3  12       89.77      102.67      9.00 o 
  -5  -2  12       95.53      104.04      7.21 o 
  -4  -2  12      446.31      416.81     12.35 o 
  -3  -2  12        0.62       -1.55      1.58 o 
  -2  -2  12      617.94      621.67     13.53 o 
  -1  -2  12      249.86      235.30      6.08 o 
   0  -2  12     5241.83     5091.48     73.89 o 
   1  -2  12       17.17       16.44      2.01 o 
   2  -2  12      643.86      625.33     11.43 o 
   3  -2  12      227.62      225.34      6.08 o 
   4  -2  12       53.59       59.90      6.79 o 
   5  -2  12       58.23       61.95      7.39 o 
  -5  -1  12      280.34      304.74     10.96 o 
  -4  -1  12      288.51      284.92      9.53 o 
  -3  -1  12        0.27        3.03      1.70 o 
  -2  -1  12      310.09      290.35      6.34 o 
  -1  -1  12        8.70       10.80      1.27 o 
   0  -1  12     2607.43     2735.25     40.44 o 
   1  -1  12       16.63       19.08      2.01 o 
   2  -1  12      290.41      288.16      6.54 o 
   3  -1  12       27.36       28.06      2.97 o 
   4  -1  12      149.53      163.84      7.66 o 
   5  -1  12        7.02        6.44      4.19 o 
  -5   0  12       93.72      112.71      7.17 o 
  -4   0  12      285.97      292.83      9.84 o 
  -3   0  12      212.78      217.39      6.97 o 
  -2   0  12        3.68       13.75      1.61 o 
  -1   0  12      306.15      323.27      7.51 o 
   0   0  12      182.88      205.26      4.43 o 
   1   0  12        1.40       14.97      2.55 o 
   2   0  12        0.02        0.25      1.63 o 
   3   0  12      159.40      177.65      5.40 o 
   4   0  12       45.35       57.04      4.65 o 
   5   0  12      140.06      119.06      9.40 o 
  -5   1  12        1.19        0.80      3.12 o 
  -4   1  12      188.10      196.69      7.79 o 
  -3   1  12      125.36      136.57      5.09 o 
  -2   1  12      134.26      143.29      4.17 o 
  -1   1  12      190.43      195.07      4.54 o 
   0   1  12     3736.19     3651.63     53.39 o 
   1   1  12       70.64       85.17      2.96 o 
   2   1  12        1.76        5.66      1.72 o 
   3   1  12      271.47      269.57      7.01 o 
   4   1  12      124.55      125.68      6.52 o 
   5   1  12       23.09       26.26      4.43 o 
  -5   2  12        1.37        6.98      3.59 o 
  -4   2  12       13.36       11.03      4.07 o 
  -3   2  12      345.08      322.50      8.25 o 
  -2   2  12      276.67      253.86      6.06 o 
  -1   2  12      185.57      268.42     19.52 o 
   0   2  12     3802.43     3837.60     56.37 o 
   1   2  12     2302.99     2364.56     35.79 o 
   2   2  12       29.99       34.77      3.01 o 
   3   2  12       48.54       43.70      3.14 o 
   4   2  12       83.56       84.86      7.47 o 
   5   2  12       74.98       87.57     12.77 o 
  -5   3  12        2.95        2.46      3.37 o 
  -4   3  12       26.93       39.06      4.22 o 
  -3   3  12      161.59      142.99      5.06 o 
  -2   3  12       22.03       27.10      3.69 o 
  -1   3  12      128.60      163.82     10.29 o 
   0   3  12     2259.40     2345.88     35.50 o 
   1   3  12      253.81      251.08      5.80 o 
   2   3  12        8.86       24.92      2.37 o 
   3   3  12      366.57      330.08      7.99 o 
   4   3  12       57.00       80.43      5.86 o 
   5   3  12       13.23       17.26      4.41 o 
  -5   4  12        0.21        5.38      3.80 o 
  -4   4  12      153.99      152.91      6.13 o 
  -3   4  12      323.69      320.17      8.12 o 
  -2   4  12        1.15       19.61      2.97 o 
  -1   4  12      423.48      428.03      8.66 o 
   0   4  12      814.65      881.73     14.92 o 
   1   4  12       70.38       84.97      4.82 o 
   2   4  12      164.03      156.66      4.85 o 
   3   4  12      232.16      218.88      6.55 o 
   4   4  12      472.58      492.96     19.45 o 
   5   4  12       17.93       13.43      5.39 o 
  -5   5  12       28.91       41.19      7.92 o 
  -4   5  12        0.18        0.80      3.28 o 
  -3   5  12      673.78      665.94     13.65 o 
  -2   5  12       59.92       54.25      3.53 o 
  -1   5  12      123.61      148.82      4.60 o 
   0   5  12      114.59      154.78      5.93 o 
   1   5  12      469.95      456.50     11.42 o 
   2   5  12      307.79      297.13      8.97 o 
   3   5  12       37.88       35.24      3.81 o 
   4   5  12      491.86      485.52     18.01 o 
   5   5  12        4.63        2.26      6.79 o 
  -5   6  12       30.09       24.02      6.59 o 
  -4   6  12       14.85       14.07      3.34 o 
  -3   6  12        0.14       -0.27      3.02 o 
  -2   6  12      126.59      128.60      5.05 o 
   0   6  12      233.45      225.89      7.73 o 
   1   6  12     1072.59     1003.20     30.13 o 
   2   6  12      395.92      371.78     10.75 o 
   3   6  12        0.92        2.55      3.60 o 
   4   6  12        4.09        1.27      4.19 o 
  -4   7  12       14.69       14.47      4.02 o 
  -3   7  12       10.03       11.55      3.37 o 
  -2   7  12       84.81       90.87      6.32 o 
  -1   7  12      119.57      124.03      6.96 o 
   0   7  12       11.62       19.39      3.23 o 
   1   7  12       41.96       48.48      4.45 o 
   2   7  12      913.14      862.38     19.66 o 
   3   7  12        6.28        7.03      4.19 o 
   4   7  12        0.40       -3.27      4.59 o 
  -4   8  12        0.34        4.53      4.40 o 
  -3   8  12        2.51       10.72      4.19 o 
  -2   8  12      274.88      267.96     13.53 o 
  -1   8  12      161.22      169.57      9.65 o 
   0   8  12        6.51       11.55      3.23 o 
   1   8  12       24.61       32.96      4.30 o 
   2   8  12       33.79       33.20      4.43 o 
   3   8  12        8.32        6.64      4.59 o 
   4   8  12       17.77       23.66      6.52 o 
  -3   9  12       53.53       71.38     14.43 o 
  -2   9  12       79.86       66.75      5.64 o 
  -1   9  12       37.54       22.13      3.89 o 
   0   9  12      256.45      228.00      9.01 o 
   1   9  12       37.25       36.13      4.76 o 
   2   9  12       31.51       33.74      4.88 o 
   3   9  12       12.67       11.63      7.36 o 
  -3  10  12       18.64       23.48      7.92 o 
  -2  10  12        6.64        4.72      3.94 o 
  -1  10  12        0.01       -2.15      3.63 o 
   0  10  12        3.72        4.45      3.23 o 
   1  10  12       32.02       27.35      4.70 o 
   2  10  12        0.11       -1.06      3.37 o 
  -2  11  12       44.83       41.85      7.39 o 
  -1  11  12       13.50       13.17      4.46 o 
   0  11  12        0.35        1.97      3.33 o 
   1  11  12        2.98        7.61      4.11 o 
  -2 -11  13       12.66        9.62      7.92 o 
  -1 -11  13       30.27       25.78      6.19 o 
   0 -11  13        0.01        2.10      4.07 o 
   1 -11  13        2.12        4.31      4.59 o 
   2 -11  13        8.61        3.88      4.07 o 
  -3 -10  13       18.87       17.77      9.90 o 
  -2 -10  13       13.53       13.60      4.66 o 
  -1 -10  13        8.28        9.10      4.49 o 
   0 -10  13       22.78       24.00      4.35 o 
   1 -10  13       26.89       27.18      4.55 o 
   2 -10  13        8.90       10.19      3.92 o 
   3 -10  13       24.94       25.84      7.96 o 
  -3  -9  13       33.97       38.65      5.44 o 
  -2  -9  13        8.44       12.85      3.26 o 
  -1  -9  13      184.49      189.87      6.93 o 
   0  -9  13       33.78       37.47      6.16 o 
   1  -9  13       85.71       88.67      5.86 o 
   2  -9  13        1.30       -2.26      2.61 o 
   3  -9  13       73.24       70.11      6.21 o 
  -4  -8  13       17.35       32.32      5.42 o 
  -3  -8  13       32.11       30.69      4.90 o 
  -2  -8  13       56.55       72.26      4.77 o 
  -1  -8  13       46.71       47.78      3.81 o 
   0  -8  13       16.74       38.15      4.13 o 
   1  -8  13       13.12       21.02      3.59 o 
   2  -8  13       22.52       27.12      4.14 o 
   3  -8  13       39.97       44.88      5.00 o 
   4  -8  13        7.80        7.70      3.95 o 
  -4  -7  13       16.06       20.46      4.42 o 
  -3  -7  13       23.39       24.27      4.35 o 
  -2  -7  13        5.56        5.86      2.78 o 
  -1  -7  13        2.54        9.09      3.34 o 
   0  -7  13      188.63      196.21      8.49 o 
   1  -7  13       72.44       85.97      6.68 o 
   2  -7  13      148.00      138.78      6.84 o 
   3  -7  13      115.71      107.66      6.64 o 
   4  -7  13        0.01        0.04      3.04 o 
  -4  -6  13        2.93       -0.20      3.12 o 
  -3  -6  13        1.02       -2.61      2.61 o 
  -2  -6  13       67.52       82.95      4.47 o 
  -1  -6  13       44.53       50.36      3.38 o 
   0  -6  13      121.43      113.13      4.42 o 
   1  -6  13       70.29       64.46      4.46 o 
   2  -6  13      360.14      362.58     10.67 o 
   3  -6  13        0.05       -2.24      2.24 o 
   4  -6  13        1.25       -0.48      2.71 o 
   5  -6  13        0.75       -3.13      3.79 o 
  -5  -5  13       10.44        5.68      5.39 o 
  -4  -5  13       65.14       75.86      6.03 o 
  -3  -5  13       67.52       68.87      5.33 o 
  -2  -5  13        2.54       11.45      2.70 o 
  -1  -5  13       59.80       83.39      6.21 o 
   0  -5  13     1332.44     1364.62     22.39 o 
   1  -5  13      438.16      417.39      8.52 o 
   2  -5  13      135.36      135.55      8.48 o 
   3  -5  13      383.03      370.68     11.08 o 
   4  -5  13       13.95       17.92      3.80 o 
   5  -5  13        6.56        8.20      4.80 o 
  -5  -4  13      127.65      136.81      8.45 o 
  -4  -4  13       80.30       83.13      7.06 o 
  -3  -4  13       19.52       33.04      5.65 o 
  -2  -4  13        0.21        4.31      3.35 o 
  -1  -4  13       12.64       17.32      2.09 o 
   0  -4  13      946.55      970.57     16.44 o 
   1  -4  13       19.62       32.32      4.17 o 
   2  -4  13      639.97      617.89     16.27 o 
   3  -4  13        1.60       10.55      2.66 o 
   4  -4  13      228.97      237.08      8.91 o 
   5  -4  13       24.87       32.26      6.22 o 
  -5  -3  13        0.81        3.51      4.75 o 
  -4  -3  13       74.55       51.41      6.36 o 
  -3  -3  13        1.49        6.78      2.05 o 
  -2  -3  13      184.19      175.06      5.08 o 
  -1  -3  13      549.84      558.16     10.41 o 
   1  -3  13     1182.42     1103.05     17.96 o 
   2  -3  13      352.01      333.55      7.11 o 
   3  -3  13       70.97       81.96      4.98 o 
   4  -3  13       21.80       24.94      3.89 o 
   5  -3  13       76.99       72.43      8.00 o 
  -5  -2  13       50.50       41.84      6.99 o 
  -4  -2  13      172.76      177.27      7.74 o 
  -3  -2  13      240.42      236.67      6.28 o 
  -2  -2  13      552.66      583.53     10.96 o 
  -1  -2  13     1159.27     1177.06     18.97 o 
   0  -2  13       51.59       57.73      2.66 o 
   1  -2  13     1137.04     1200.93     19.27 o 
   2  -2  13     1332.11     1216.67     23.72 o 
   3  -2  13      310.58      298.93      7.92 o 
   4  -2  13      372.39      387.89     14.80 o 
   5  -2  13      208.98      210.41     16.69 o 
  -5  -1  13       26.95       27.97      4.74 o 
  -4  -1  13      170.08      162.88      7.31 o 
  -3  -1  13     1208.53     1151.48     19.69 o 
  -2  -1  13      438.74      393.35      8.11 o 
  -1  -1  13      839.54      846.73     16.76 o 
   0  -1  13        2.80        9.28      2.21 o 
   1  -1  13     1032.61     1031.95     16.81 o 
   2  -1  13      121.13      128.79      5.06 o 
   3  -1  13      167.35      149.69      8.25 o 
   4  -1  13        0.42       -1.51      2.61 o 
   5  -1  13        0.84        2.67      5.09 o 
  -5   0  13        0.33        1.61      3.23 o 
  -4   0  13        1.74        3.81      2.71 o 
  -3   0  13      297.94      284.63      6.90 o 
  -2   0  13       80.60       85.68      3.22 o 
  -1   0  13     1340.64     1400.55     25.68 o 
   0   0  13      222.81      225.68      4.83 o 
   1   0  13     1833.70     1813.47     32.22 o 
   2   0  13        5.82        7.90      1.66 o 
   3   0  13        5.23       13.55      2.30 o 
   4   0  13       36.13       41.03      7.93 o 
   5   0  13        2.83        5.09      4.40 o 
  -5   1  13        2.04        2.46      3.23 o 
  -4   1  13        3.16        1.28      2.76 o 
  -3   1  13        0.08        3.08      1.76 o 
  -2   1  13        9.63        9.08      1.61 o 
  -1   1  13      996.80      973.39     15.93 o 
   0   1  13      138.40      158.50     18.46 o 
   1   1  13      129.43      196.29      7.11 o 
   2   1  13      240.27      197.79      5.80 o 
   3   1  13       49.97       58.24      3.92 o 
   4   1  13        2.97        5.40      3.54 o 
   5   1  13       10.01       10.03      3.74 o 
  -5   2  13       42.21       50.86      5.99 o 
  -4   2  13       75.64       69.59      5.21 o 
  -3   2  13        0.16        0.16      1.70 o 
  -2   2  13       38.98       50.28      4.19 o 
  -1   2  13      142.08      168.19      4.98 o 
   0   2  13       73.11       95.65      6.29 o 
   1   2  13      258.81      287.77      6.42 o 
   2   2  13      281.71      280.38      6.86 o 
   3   2  13        4.68        3.94      1.82 o 
   4   2  13       48.68       45.96      4.68 o 
   5   2  13        2.28        4.68      3.64 o 
  -5   3  13       34.19       40.57      5.17 o 
  -4   3  13        2.47        0.93      3.69 o 
  -3   3  13       11.49       12.23      2.39 o 
  -2   3  13       18.41       26.47      2.94 o 
  -1   3  13       14.99       18.47      1.95 o 
   0   3  13      188.96      208.57      5.12 o 
   1   3  13      237.55      282.32      6.37 o 
   2   3  13        8.52        9.76      1.92 o 
   3   3  13       71.25       82.78      4.08 o 
   4   3  13      153.75      140.18      7.29 o 
   5   3  13        0.69        4.43      3.89 o 
  -5   4  13       45.00       49.85      5.66 o 
  -4   4  13       43.68       39.25      4.51 o 
  -3   4  13      531.18      525.03     11.30 o 
  -2   4  13      770.60      759.65     14.07 o 
  -1   4  13      239.67      267.96      6.40 o 
   0   4  13       27.68       53.89      6.43 o 
   1   4  13      349.00      331.42      9.03 o 
   2   4  13      280.40      293.49      7.28 o 
   3   4  13      814.79      803.32     15.28 o 
   4   4  13       19.04       21.14      4.13 o 
   5   4  13       32.12       32.25      9.05 o 
  -5   5  13        0.06        4.91      4.99 o 
  -4   5  13       79.67       85.06      8.66 o 
  -3   5  13      187.72      190.99      6.36 o 
  -2   5  13      387.03      388.75      9.05 o 
  -1   5  13       45.81       45.89      4.00 o 
   0   5  13       58.16       66.88      7.89 o 
   1   5  13      242.47      236.90      7.73 o 
   2   5  13      109.88      105.79      5.48 o 
   3   5  13        1.06       -0.98      2.38 o 
   4   5  13        0.02       -2.80      3.79 o 
   5   5  13       33.22       25.62      6.52 o 
  -4   6  13       57.01       66.42      4.80 o 
  -3   6  13       31.90       34.15      3.60 o 
  -2   6  13      110.75      132.43      5.33 o 
  -1   6  13      426.78      414.49     11.11 o 
   0   6  13      123.19      109.47      5.53 o 
   1   6  13      128.55      122.81      5.95 o 
   2   6  13      776.97      742.07     17.37 o 
   3   6  13      106.29      101.00      8.20 o 
   4   6  13       33.95       20.94     14.15 o 
  -4   7  13       26.43       20.45      7.92 o 
  -3   7  13       38.41       34.91      4.35 o 
  -2   7  13      899.10      891.87     20.13 o 
  -1   7  13      222.99      223.28      8.15 o 
   0   7  13       22.61       34.64      3.97 o 
   1   7  13      360.73      345.38     15.52 o 
   2   7  13      780.18      749.36     17.83 o 
   3   7  13       19.19       27.13      5.56 o 
   4   7  13       31.24       32.28      6.59 o 
  -4   8  13        5.15        4.21      4.59 o 
  -3   8  13        8.17        8.23      3.66 o 
  -2   8  13        0.91        0.75      3.56 o 
  -1   8  13       34.91       34.51      4.32 o 
   0   8  13        0.11        2.38      2.57 o 
   1   8  13        1.49        6.39      5.70 o 
   2   8  13       58.30       53.68      5.98 o 
   3   8  13       80.95       66.08     16.69 o 
   4   8  13        3.19        5.05      5.16 o 
  -3   9  13        3.51        4.96      4.19 o 
  -2   9  13       13.90        9.23      3.56 o 
  -1   9  13       58.46       56.20      5.96 o 
   0   9  13        8.50        8.80      3.31 o 
   1   9  13      121.07      119.24      7.07 o 
   2   9  13       31.25       26.79      4.55 o 
   3   9  13       59.76       72.79      8.40 o 
  -2  10  13       32.83       23.19      5.39 o 
  -1  10  13       40.26       29.14      4.68 o 
   0  10  13        3.44        5.25      3.07 o 
   1  10  13        7.85        4.78      3.47 o 
   2  10  13        0.99        1.08      3.41 o 
  -1  11  13       15.00        5.41      3.80 o 
   0  11  13        3.72        4.63      5.66 o 
   1  11  13        4.15       -0.80      3.45 o 
  -1 -11  14       38.80       45.66     10.47 o 
   0 -11  14        0.55        0.42      3.94 o 
   1 -11  14       64.37       75.91      9.05 o 
   2 -11  14        0.86        7.23      4.49 o 
  -2 -10  14        0.06        4.75      4.85 o 
  -1 -10  14       62.33       76.00     11.03 o 
   0 -10  14      188.40      203.35      8.93 o 
   1 -10  14      130.48      140.41      8.02 o 
   2 -10  14       13.70       14.63      4.11 o 
   3 -10  14        4.98        5.21      3.69 o 
  -3  -9  14       21.90       21.81      5.09 o 
  -2  -9  14        1.76       -2.65      2.65 o 
  -1  -9  14        0.85        7.17      2.81 o 
   0  -9  14       20.65       26.26      5.81 o 
   1  -9  14       37.71       37.65      4.57 o 
   2  -9  14        7.94        6.06      2.97 o 
   3  -9  14       14.18       17.27      3.99 o 
  -4  -8  14       47.98       52.59      7.79 o 
  -3  -8  14       13.96       23.63      7.63 o 
  -2  -8  14       14.52       18.05      3.30 o 
  -1  -8  14       19.70       23.51      3.09 o 
   0  -8  14        0.44        0.23      2.45 o 
   1  -8  14      138.27      122.64      6.53 o 
   2  -8  14       16.18       28.60      5.01 o 
   3  -8  14       58.54       37.90      5.21 o 
   4  -8  14        4.35        9.36      3.89 o 
  -4  -7  14        3.05        5.44      3.89 o 
  -3  -7  14       63.24       59.90      5.53 o 
  -2  -7  14        0.41        9.49      2.78 o 
  -1  -7  14      215.62      204.36      7.92 o 
   0  -7  14      370.74      363.68      8.72 o 
   1  -7  14       18.73       30.65      3.69 o 
   2  -7  14      196.12      177.23      7.50 o 
   3  -7  14       17.23       18.67      3.92 o 
   4  -7  14       37.28       29.11      4.65 o 
  -4  -6  14        5.91       13.74      3.96 o 
  -3  -6  14        4.68        4.41      3.15 o 
  -2  -6  14      643.59      580.03     12.40 o 
  -1  -6  14        9.77       14.13      2.34 o 
   0  -6  14      415.67      447.90      9.73 o 
   1  -6  14        8.61       11.17      2.61 o 
   2  -6  14       67.09       65.89      5.68 o 
   3  -6  14        0.15        1.05      2.57 o 
   4  -6  14       11.77       13.97      3.69 o 
  -5  -5  14        8.49        8.49      5.60 o 
  -4  -5  14       29.97       33.45      4.88 o 
  -3  -5  14       58.80       46.45      5.35 o 
  -2  -5  14      176.12      187.91      5.89 o 
  -1  -5  14        0.75        8.88      2.01 o 
   0  -5  14        2.94        3.60      1.76 o 
   1  -5  14      183.53      178.38      6.42 o 
   2  -5  14      167.14      147.65      7.19 o 
   3  -5  14      207.70      183.96      7.62 o 
   4  -5  14        0.09        2.18      2.95 o 
   5  -5  14      151.41      170.69     11.58 o 
  -5  -4  14      109.84      125.04     10.20 o 
  -4  -4  14        0.96        1.09      2.97 o 
  -3  -4  14     1233.09     1188.72     24.99 o 
  -2  -4  14       39.48       44.68      3.16 o 
  -1  -4  14       90.27       85.07      3.61 o 
   0  -4  14      358.06      395.98      8.29 o 
   1  -4  14        0.30        8.93      1.84 o 
   2  -4  14      347.48      339.57      9.68 o 
   3  -4  14      751.31      692.90     16.60 o 
   4  -4  14       71.98       72.31      5.48 o 
   5  -4  14       15.35       17.46      5.39 o 
  -5  -3  14       97.32      121.18      9.98 o 
  -4  -3  14        0.00       -1.28      2.71 o 
  -3  -3  14       27.20       24.14      2.68 o 
  -2  -3  14       97.39       96.05      3.93 o 
  -1  -3  14       32.80       23.32      2.53 o 
   0  -3  14      278.32      314.01      6.65 o 
   1  -3  14        0.94        6.33      1.42 o 
   2  -3  14      209.34      186.31      5.88 o 
   3  -3  14      180.24      153.04      7.26 o 
   4  -3  14        2.84        3.98      2.82 o 
   5  -3  14       19.98       22.43      5.56 o 
  -5  -2  14       95.93       91.98      8.78 o 
  -4  -2  14       24.07       25.87      3.85 o 
  -3  -2  14        2.91        3.03      1.92 o 
  -2  -2  14      985.96      947.65     16.26 o 
  -1  -2  14        7.93        8.23      2.17 o 
   0  -2  14     1636.91     1584.96     24.57 o 
   1  -2  14      593.17      610.02     10.98 o 
   2  -2  14     2710.29     2384.21     36.66 o 
   3  -2  14        2.53        4.63      1.95 o 
   4  -2  14       38.18       40.30      7.64 o 
   5  -2  14        3.31        1.41      4.00 o 
  -5  -1  14      162.18      173.80     11.58 o 
  -4  -1  14      220.49      196.71      8.22 o 
  -3  -1  14       47.23       46.29      5.11 o 
  -2  -1  14       61.51       54.65      3.58 o 
  -1  -1  14       15.81       22.97      2.75 o 
   0  -1  14      191.86      209.50      6.17 o 
   1  -1  14        0.91       28.29      3.96 o 
   2  -1  14      588.03      598.23     11.28 o 
   3  -1  14       13.20        7.99      2.16 o 
   4  -1  14      539.54      498.17     17.40 o 
   5  -1  14        0.10       -1.04      3.79 o 
  -5   0  14       33.18       45.47     11.03 o 
  -4   0  14      268.34      259.32      9.91 o 
  -3   0  14       11.63       15.77      2.28 o 
  -2   0  14      403.58      408.96      8.38 o 
  -1   0  14      280.81      327.84      8.15 o 
   0   0  14     1669.69     1637.15     25.14 o 
   1   0  14     1113.83     1024.23     16.82 o 
   2   0  14        1.56       19.48      3.51 o 
   3   0  14      223.41      230.03      7.26 o 
   4   0  14      381.89      398.08     11.73 o 
   5   0  14      228.13      221.58     11.98 o 
  -5   1  14       93.22       88.23      8.54 o 
  -4   1  14      164.29      198.58      7.97 o 
  -3   1  14        0.72        0.63      1.66 o 
  -2   1  14       76.18       89.13      3.55 o 
  -1   1  14      838.23      842.81     14.37 o 
   0   1  14     1319.24     1428.93     22.40 o 
   1   1  14      593.47      580.03     12.90 o 
   2   1  14       59.68       73.95      3.38 o 
   3   1  14       61.76       73.19      4.78 o 
   4   1  14       26.48       28.39      3.97 o 
   5   1  14        2.44        2.08      3.47 o 
  -5   2  14        7.10        7.87      4.59 o 
  -4   2  14        1.36       -0.76      2.57 o 
  -3   2  14      386.13      372.43      8.66 o 
  -2   2  14      581.56      588.14     11.28 o 
  -1   2  14      181.64      200.23      4.94 o 
   0   2  14        1.17        5.16      1.98 o 
   1   2  14        6.16       21.19      2.29 o 
   2   2  14      105.43       94.23      3.92 o 
   3   2  14      136.74      131.46      6.18 o 
   4   2  14        1.98       -0.57      4.67 o 
   5   2  14       12.28       18.60      5.89 o 
  -5   3  14        0.24       -1.69      3.33 o 
  -4   3  14       61.69       65.92      5.16 o 
  -3   3  14      448.78      423.05      9.67 o 
  -2   3  14      138.34      140.67      4.71 o 
  -1   3  14      382.66      390.61      8.04 o 
   0   3  14      104.90      130.39      4.16 o 
   1   3  14      294.02      323.67      7.11 o 
   2   3  14      119.07      169.70      5.12 o 
   3   3  14     1253.85     1224.48     21.32 o 
   4   3  14      222.16      223.23      8.81 o 
   5   3  14        0.00       -1.05      3.69 o 
  -5   4  14      169.86      195.40      9.64 o 
  -4   4  14      113.36      140.37      7.26 o 
  -3   4  14       61.36       68.04      4.29 o 
  -2   4  14        5.09       39.52      4.38 o 
  -1   4  14       36.48       47.26      2.81 o 
   0   4  14       20.41       28.66      2.22 o 
   1   4  14       40.46       52.68      4.98 o 
   2   4  14       15.83       30.01      2.72 o 
   3   4  14      235.07      209.77      6.60 o 
   4   4  14        6.67        7.35      3.47 o 
   5   4  14       18.62       19.24      5.60 o 
  -5   5  14        0.15       -4.81      4.81 o 
  -4   5  14       23.78       27.89      3.73 o 
  -3   5  14       76.83       72.02      4.38 o 
  -2   5  14      111.59      128.60      5.15 o 
  -1   5  14        0.06        2.72      1.87 o 
   0   5  14       67.54       71.85      2.87 o 
   1   5  14        0.13       16.39      3.38 o 
   2   5  14       31.00       35.29      6.32 o 
   3   5  14       13.87       22.48      5.16 o 
   4   5  14       23.35       23.59      5.39 o 
   5   5  14       10.23       10.00      5.39 o 
  -4   6  14       89.05      119.66      6.21 o 
  -3   6  14        0.03       -0.42      2.33 o 
  -2   6  14     1164.56     1132.29     20.21 o 
  -1   6  14      275.12      260.56      8.49 o 
   0   6  14       38.86       42.57      4.02 o 
   1   6  14      109.75      121.77      7.50 o 
   2   6  14       20.95       43.00      7.92 o 
   3   6  14       26.59       27.76      5.79 o 
   4   6  14       93.76       89.71      8.80 o 
  -4   7  14       96.04       96.37      9.34 o 
  -3   7  14        2.38       -0.28      4.07 o 
  -2   7  14      573.73      568.30     14.69 o 
  -1   7  14      194.77      210.05      8.17 o 
   0   7  14      993.89      974.36     21.45 o 
   1   7  14      570.92      508.05     13.61 o 
   2   7  14       69.83       81.84      5.69 o 
   3   7  14       42.97       59.98      7.20 o 
   4   7  14       14.89       17.16      5.96 o 
  -4   8  14        0.21        0.62      4.35 o 
  -3   8  14        1.61        3.88      3.23 o 
  -2   8  14       23.11       28.40      4.22 o 
  -1   8  14        4.55       10.22      3.04 o 
   0   8  14       39.79       40.54      4.63 o 
   1   8  14       34.46       35.44      4.46 o 
   2   8  14      121.42      125.85      7.68 o 
   3   8  14        1.04        1.29      4.07 o 
  -3   9  14        1.49        1.41      4.00 o 
  -2   9  14        2.52       -0.62      3.04 o 
  -1   9  14       39.65       31.39      4.55 o 
   0   9  14       34.75       28.41      4.51 o 
   1   9  14       18.51       18.29      4.02 o 
   2   9  14       21.20       15.46      4.15 o 
   3   9  14        1.44       -2.59      4.24 o 
  -2  10  14        4.43        7.46      4.35 o 
  -1  10  14        0.86        1.75      3.56 o 
   0  10  14        3.24       11.93      4.89 o 
   1  10  14        4.53       11.08      4.02 o 
   2  10  14       59.73       67.69      6.28 o 
  -1  11  14        8.66       18.12      5.87 o 
   0  11  14       16.66       20.94      5.60 o 
   1  11  14        0.28       -0.69      3.89 o 
  -1 -11  15       68.35       55.03      7.60 o 
   0 -11  15       33.49       38.76      6.59 o 
   1 -11  15        0.07        2.88      4.35 o 
  -2 -10  15       14.64       16.85      4.37 o 
  -1 -10  15        8.87       12.88      4.30 o 
   0 -10  15       11.09       11.62      3.80 o 
   1 -10  15       50.43       57.24      5.77 o 
   2 -10  15        8.27       14.82      4.13 o 
  -3  -9  15        0.75        1.38      4.04 o 
  -2  -9  15        5.23        3.27      3.03 o 
  -1  -9  15      129.59      123.92      6.96 o 
   0  -9  15       22.30       17.42      3.56 o 
   1  -9  15      111.65      121.83      6.93 o 
   2  -9  15        1.80       -0.10      3.44 o 
   3  -9  15       45.19       33.78      5.11 o 
  -4  -8  15        0.40        3.96      6.22 o 
  -3  -8  15       32.91       41.13      5.33 o 
  -2  -8  15      129.22      127.59      5.97 o 
  -1  -8  15        5.75       11.74      2.81 o 
   0  -8  15        4.72        4.55      2.71 o 
   1  -8  15       15.71       20.23      3.59 o 
   2  -8  15       77.58       82.22      6.09 o 
   3  -8  15        4.57        7.22      3.23 o 
   4  -8  15        1.15        6.77      4.13 o 
  -4  -7  15        9.08       11.14      8.49 o 
  -3  -7  15      314.31      300.26     18.36 o 
  -2  -7  15       14.43       33.15      3.45 o 
  -1  -7  15      366.32      358.62      9.17 o 
   0  -7  15      142.68      136.86      6.42 o 
   1  -7  15       29.81       49.02      4.32 o 
   2  -7  15        9.69       19.95      3.47 o 
   3  -7  15      169.92      143.93     10.35 o 
   4  -7  15       42.49       33.38      7.87 o 
  -4  -6  15        8.50       10.19      4.59 o 
  -3  -6  15       35.35       25.06      7.24 o 
  -2  -6  15        2.14        3.60      2.30 o 
  -1  -6  15      256.18      282.68     11.60 o 
   0  -6  15       17.40       25.33      2.68 o 
   1  -6  15      321.97      318.08      9.57 o 
   2  -6  15      475.76      434.44     18.57 o 
   3  -6  15       81.50       73.04      5.55 o 
   4  -6  15        8.37        7.69      3.37 o 
  -5  -5  15        0.72        5.92      5.16 o 
  -4  -5  15        0.65        0.76      3.94 o 
  -3  -5  15       20.49       22.46      4.36 o 
  -2  -5  15        9.06        9.52      2.34 o 
  -1  -5  15     1130.97     1061.71     18.57 o 
   0  -5  15        8.00        6.10      1.76 o 
   1  -5  15       32.07      108.64      9.62 o 
   2  -5  15       26.65       36.23      3.69 o 
   3  -5  15        6.91        5.34      2.57 o 
   4  -5  15       24.86       27.55      5.56 o 
   5  -5  15       30.35       24.84      6.19 o 
  -5  -4  15        2.83       -0.89      7.36 o 
  -4  -4  15        0.75        4.39      3.23 o 
  -3  -4  15       57.12       71.03      5.15 o 
  -2  -4  15      302.54      264.97      6.95 o 
  -1  -4  15       34.22       39.60      2.85 o 
   0  -4  15      761.92      783.04     15.11 o 
   1  -4  15      152.73      160.32      5.31 o 
   2  -4  15     1177.51     1052.13     21.87 o 
   3  -4  15       49.03       46.66      4.46 o 
   4  -4  15       85.40       88.94      6.08 o 
   5  -4  15       23.71       28.16      6.40 o 
  -5  -3  15       43.83       43.95      7.33 o 
  -4  -3  15       50.01       55.72      5.29 o 
  -3  -3  15      442.16      395.76      9.26 o 
  -2  -3  15     2230.95     2104.33     33.05 o 
  -1  -3  15      271.98      279.55      6.38 o 
   0  -3  15      251.79      241.90      6.62 o 
   1  -3  15      327.81      310.97      6.83 o 
   2  -3  15      472.09      462.87      9.32 o 
   3  -3  15       86.11       78.89      5.09 o 
   4  -3  15      576.83      562.91     20.65 o 
   5  -3  15        1.54        7.92      4.80 o 
  -5  -2  15       14.85       12.58      5.16 o 
  -4  -2  15       49.08       45.78     10.75 o 
  -3  -2  15       40.64       44.86      3.70 o 
  -2  -2  15       10.23        9.69      1.76 o 
  -1  -2  15      483.40      508.03     10.51 o 
   0  -2  15       21.36       21.92      1.90 o 
   1  -2  15      726.65      717.98     12.61 o 
   2  -2  15       24.20       26.32      2.34 o 
   3  -2  15       11.98        6.11      3.27 o 
   4  -2  15      127.11      151.25     14.15 o 
   5  -2  15       34.36       45.55      6.77 o 
  -5  -1  15       23.18       22.07      5.60 o 
  -4  -1  15      607.65      590.91     19.78 o 
  -3  -1  15     1548.01     1466.18     24.37 o 
  -2  -1  15      208.95      244.12      9.54 o 
   0  -1  15      157.13      155.68      3.79 o 
   1  -1  15       10.77       91.67      6.22 o 
   2  -1  15       57.41       76.07      5.39 o 
   3  -1  15     1416.73     1420.15     23.92 o 
   4  -1  15      382.61      381.16     14.79 o 
   5  -1  15        2.32        7.82      4.35 o 
  -5   0  15       19.27       16.09      4.99 o 
  -4   0  15        4.84       12.15      3.31 o 
  -3   0  15      546.45      574.65     11.56 o 
  -2   0  15      398.15      389.74      8.09 o 
  -1   0  15       69.49      105.14      6.78 o 
   0   0  15       63.79      101.14      3.23 o 
   1   0  15      802.56      767.39     13.27 o 
   2   0  15       99.21      103.16      3.84 o 
   3   0  15      109.72      123.19      4.75 o 
   4   0  15      254.96      263.37      9.79 o 
   5   0  15      147.29      152.85     10.38 o 
  -5   1  15       35.96       31.42      6.12 o 
  -4   1  15       51.81       71.89      5.21 o 
  -3   1  15       16.07       43.28      3.74 o 
  -2   1  15      713.08      692.36     14.13 o 
  -1   1  15     2000.09     2062.68     31.58 o 
   0   1  15       86.85      114.73     11.84 o 
   1   1  15     2463.71     2381.67     36.28 o 
   2   1  15     1578.42     1521.15     24.68 o 
   3   1  15       22.10       20.94      5.66 o 
   4   1  15        2.99        9.78      3.37 o 
   5   1  15        8.34       11.36      4.99 o 
  -5   2  15        1.62        4.81      4.80 o 
  -4   2  15      143.85      149.58      7.23 o 
  -3   2  15      189.77      185.03      6.53 o 
  -2   2  15       16.00       32.65      2.89 o 
  -1   2  15       51.23       53.55      2.70 o 
   0   2  15       14.81       18.43      1.76 o 
   1   2  15        0.19        2.13      1.43 o 
   2   2  15      121.56      103.83      3.95 o 
   3   2  15      523.97      481.94     10.49 o 
   4   2  15       14.29       10.35      4.84 o 
   5   2  15        3.00       -1.72      3.33 o 
  -5   3  15        0.40        0.10      5.09 o 
  -4   3  15        0.12        2.63      2.79 o 
  -3   3  15      152.29      164.05      5.65 o 
  -2   3  15      235.46      232.65      6.26 o 
  -1   3  15      469.01      461.02     14.01 o 
   0   3  15        5.91        5.78      1.42 o 
   1   3  15      105.55      110.19      3.85 o 
   2   3  15      421.45      408.97     10.42 o 
   3   3  15       12.88       19.36      2.76 o 
   4   3  15      506.75      507.62     14.26 o 
   5   3  15       94.17      105.37      7.51 o 
  -5   4  15        6.86        8.53      5.16 o 
  -4   4  15      503.46      484.39     14.28 o 
  -3   4  15      195.48      201.89      6.50 o 
  -2   4  15      256.22      243.99      6.70 o 
  -1   4  15       27.96       31.79      2.86 o 
   0   4  15       10.97       98.65     10.72 o 
   1   4  15      165.59      154.09      4.64 o 
   2   4  15      327.56      328.53      7.85 o 
   3   4  15        9.31       10.71      2.46 o 
   4   4  15      193.45      200.84     10.95 o 
   5   4  15        1.89        9.49      6.22 o 
  -5   5  15        5.08       28.29     10.19 o 
  -4   5  15      126.31      146.27      6.41 o 
  -3   5  15      110.03      102.81      7.60 o 
  -2   5  15      241.78      228.68      6.63 o 
  -1   5  15      517.34      468.07      9.82 o 
   0   5  15      250.95      244.16      7.73 o 
   1   5  15       44.05       55.84      4.25 o 
   2   5  15      852.19      819.04     18.38 o 
   3   5  15        7.39        4.16      4.72 o 
   4   5  15       36.10       36.25      6.12 o 
  -4   6  15        0.65        0.38      2.87 o 
  -3   6  15        5.20        7.71      2.73 o 
  -2   6  15      904.80      857.10     19.16 o 
  -1   6  15      708.70      673.53     15.90 o 
   0   6  15      485.28      497.28     15.60 o 
   1   6  15       78.35       85.04      5.31 o 
   2   6  15       14.80       16.48      3.12 o 
   3   6  15       43.96       50.42      6.59 o 
   4   6  15       40.45       52.18     11.32 o 
  -4   7  15       12.46       17.54      5.60 o 
  -3   7  15       46.19       46.85      4.90 o 
  -2   7  15      119.71      131.42      6.73 o 
  -1   7  15      501.89      484.98     13.17 o 
   0   7  15        7.19        9.68      4.53 o 
   1   7  15       45.25       70.33      9.38 o 
   2   7  15       19.06       15.64      3.56 o 
   3   7  15        0.01        5.31      4.19 o 
   4   7  15       14.71       13.85      5.39 o 
  -4   8  15       10.48       13.77      5.39 o 
  -3   8  15       14.17        7.32      3.80 o 
  -2   8  15       12.93       14.03      3.69 o 
  -1   8  15       24.71       31.80      4.25 o 
   0   8  15      146.86      125.07     14.43 o 
   1   8  15      265.24      228.79      9.14 o 
   2   8  15       57.06       55.85      5.51 o 
   3   8  15        7.51        5.04      4.35 o 
  -3   9  15       85.14       89.92      8.60 o 
  -2   9  15       30.72       31.92      4.78 o 
  -1   9  15       34.61       47.00      5.11 o 
   0   9  15        0.14       -1.73      3.38 o 
   1   9  15       50.26       36.95      5.09 o 
   2   9  15        3.52        5.83      3.83 o 
   3   9  15        0.37        1.41      4.40 o 
  -2  10  15        6.06        9.95      4.99 o 
  -1  10  15       21.92        9.37      6.20 o 
   0  10  15        1.26       -3.28      3.79 o 
   1  10  15        4.39        4.61      5.09 o 
   2  10  15        0.31       -1.03      3.45 o 
  -1  11  15       19.24       21.03      5.00 o 
   0  11  15       15.57       23.60      5.56 o 
   1  11  15        0.73       -2.10      3.74 o 
  -1 -11  16       41.51       29.50      6.59 o 
   0 -11  16       25.84       27.21      6.19 o 
   1 -11  16       15.80       12.30      5.39 o 
  -2 -10  16        1.47        6.20      4.99 o 
  -1 -10  16        0.06        2.28      3.47 o 
   0 -10  16       79.97       88.72      6.42 o 
   1 -10  16       61.01       49.12      5.33 o 
   2 -10  16        5.02        7.74      5.11 o 
  -3  -9  16        9.52       11.55      9.05 o 
  -2  -9  16       26.86       28.16      3.95 o 
  -1  -9  16      216.50      226.02      9.14 o 
   0  -9  16        8.59        5.61      5.08 o 
   1  -9  16        1.11        9.78      3.37 o 
   2  -9  16        3.51       -2.66      2.66 o 
   3  -9  16       20.32       26.31      4.63 o 
  -3  -8  16       34.33       39.67      6.80 o 
  -2  -8  16       18.09       30.38      3.73 o 
  -1  -8  16       14.54       17.15      3.03 o 
   0  -8  16       43.68       42.43      4.46 o 
   1  -8  16       29.50       39.24      5.82 o 
   2  -8  16      109.11      100.04     10.30 o 
   3  -8  16       20.80       22.43      4.22 o 
   4  -8  16        5.21        7.76      3.99 o 
  -4  -7  16       13.41       11.00      8.49 o 
  -3  -7  16      161.41      162.28      8.25 o 
  -2  -7  16       12.45       19.36      3.05 o 
  -1  -7  16       77.17       97.62      5.23 o 
   0  -7  16       35.57       45.00      4.99 o 
   1  -7  16      189.02      196.84      7.83 o 
   2  -7  16      167.24      164.75      7.28 o 
   3  -7  16        5.59        4.51      3.60 o 
   4  -7  16        8.16       11.88      4.80 o 
  -4  -6  16       47.66       45.37     11.88 o 
  -3  -6  16        2.28        1.56      3.04 o 
  -2  -6  16       16.74       21.62      3.87 o 
  -1  -6  16       63.52       74.75      4.33 o 
   0  -6  16      257.89      267.14     12.35 o 
   1  -6  16        1.73       10.68      2.82 o 
   2  -6  16        0.28        9.43      2.61 o 
   3  -6  16       12.56       17.79      3.49 o 
   4  -6  16       18.10       26.08      5.39 o 
  -4  -5  16        0.51       -0.75      4.24 o 
  -3  -5  16        2.36        4.57      7.75 o 
  -2  -5  16      495.77      508.64     12.17 o 
  -1  -5  16       17.71       27.70      2.73 o 
   0  -5  16      238.27      201.99      5.75 o 
   1  -5  16      146.69      150.56      6.06 o 
   2  -5  16      134.59      134.75      7.35 o 
   3  -5  16        0.89        3.29      3.18 o 
   4  -5  16       76.62       85.74      8.20 o 
   5  -5  16      107.37       96.01      9.60 o 
  -5  -4  16       28.21       29.51     12.73 o 
  -4  -4  16       38.03       33.98      6.12 o 
  -3  -4  16      107.18       88.57      5.65 o 
  -2  -4  16       21.00       31.15      4.08 o 
  -1  -4  16        0.68        6.33      1.87 o 
   0  -4  16     2380.78     2399.59     37.09 o 
   1  -4  16       38.41       45.33      2.72 o 
   2  -4  16       13.87       22.94      3.15 o 
   3  -4  16      120.91      143.53     13.43 o 
   4  -4  16       12.97       28.39      4.30 o 
   5  -4  16        5.56       12.45      4.80 o 
  -5  -3  16       46.20       46.31      7.39 o 
  -4  -3  16      226.76      222.66     11.60 o 
  -3  -3  16      304.80      321.18      8.06 o 
  -2  -3  16       39.94       48.41      3.13 o 
  -1  -3  16      367.18      371.17      7.93 o 
   0  -3  16       10.56       11.54      1.72 o 
   1  -3  16      780.49      754.36     16.20 o 
   2  -3  16      307.17      292.17      9.29 o 
   3  -3  16      579.57      573.38     14.47 o 
   4  -3  16       95.68       95.69      6.14 o 
   5  -3  16       25.01       20.09      5.60 o 
  -5  -2  16        6.26        3.47     10.47 o 
  -4  -2  16      292.76      289.17     13.19 o 
  -3  -2  16       63.82       70.35      6.36 o 
  -2  -2  16       42.56       35.25      2.58 o 
  -1  -2  16      171.42      174.57      5.71 o 
   0  -2  16      167.52      155.11      6.65 o 
   1  -2  16        3.47        3.78      1.77 o 
   2  -2  16        0.49        5.34      1.76 o 
   3  -2  16      764.09      796.48     15.03 o 
   4  -2  16        3.21        1.56      3.13 o 
   5  -2  16       39.49       35.12      6.80 o 
  -5  -1  16       31.68       27.45      7.64 o 
  -4  -1  16      171.19      201.92     14.71 o 
  -3  -1  16       30.97       38.08      3.02 o 
  -2  -1  16      277.70      299.89      9.07 o 
  -1  -1  16      505.19      519.08     15.92 o 
   0  -1  16        1.58       16.98      5.74 o 
   1  -1  16       91.98      141.49      4.11 o 
   2  -1  16      140.58      147.48      5.66 o 
   3  -1  16      129.43      131.13      4.89 o 
   4  -1  16      237.99      234.18     11.40 o 
   5  -1  16        4.28        2.83      4.40 o 
  -5   0  16       11.97       17.80      5.56 o 
  -4   0  16       94.41       78.23      8.77 o 
  -3   0  16      117.60      119.63      4.60 o 
  -2   0  16       52.40       45.49      2.65 o 
  -1   0  16      155.36      181.79     15.28 o 
   0   0  16     1172.52     1246.74     19.87 o 
   1   0  16     1504.74     1423.32     22.76 o 
   2   0  16        5.33        6.22      1.70 o 
   3   0  16      308.35      306.79      7.82 o 
   4   0  16       10.26       17.20      8.05 o 
   5   0  16        1.12        3.40      4.07 o 
  -5   1  16        0.89        2.60      3.94 o 
  -4   1  16       61.57       64.06      6.77 o 
  -3   1  16       24.10       31.06      2.83 o 
  -2   1  16        4.32        5.58      1.66 o 
  -1   1  16      354.62      366.87     11.27 o 
   0   1  16      938.02      913.17     15.23 o 
   1   1  16      833.10      799.51     14.00 o 
   2   1  16      205.63      227.89      6.15 o 
   3   1  16       70.19       69.28      4.63 o 
   4   1  16      193.18      172.68      7.51 o 
   5   1  16        0.68        1.70      4.59 o 
  -5   2  16        3.22       -3.14      4.35 o 
  -4   2  16        0.02       -2.09      5.38 o 
  -3   2  16        5.00        8.13      2.33 o 
  -2   2  16      260.25      238.70      6.21 o 
  -1   2  16       21.60       34.41      2.36 o 
   0   2  16       54.91       48.04      2.59 o 
   1   2  16      160.84      169.35      4.80 o 
   2   2  16        1.40        1.27      1.70 o 
   3   2  16      302.73      297.46      7.81 o 
   4   2  16      123.36      140.53      7.39 o 
   5   2  16       31.40       34.94      5.44 o 
  -5   3  16       18.16       18.52      6.51 o 
  -4   3  16       26.92       23.73      4.99 o 
  -3   3  16      238.87      222.73      6.60 o 
  -2   3  16      123.45      129.01      6.04 o 
  -1   3  16      102.01      122.75      4.12 o 
   0   3  16       27.32       24.26      2.43 o 
   1   3  16      292.90      306.79      9.23 o 
   2   3  16       41.11       45.30      3.80 o 
   3   3  16      377.73      420.76     11.17 o 
   4   3  16      211.38      210.72      8.82 o 
   5   3  16        4.13        0.25      3.81 o 
  -5   4  16        6.93        6.49      5.16 o 
  -4   4  16        3.30       -1.06      2.90 o 
  -3   4  16      129.45      148.61      7.51 o 
  -2   4  16      229.54      220.18      6.34 o 
  -1   4  16       11.46       10.73      2.11 o 
   0   4  16        0.81        5.77      1.55 o 
   1   4  16       56.05       41.91      2.76 o 
   2   4  16       51.46       52.26      4.25 o 
   3   4  16       47.77       61.12      9.47 o 
   4   4  16      103.80      106.06      8.80 o 
   5   4  16        0.10        7.64      6.51 o 
  -4   5  16        9.06        3.85      2.83 o 
  -3   5  16       23.13       28.30      3.38 o 
  -2   5  16       31.79       38.62      3.38 o 
  -1   5  16        3.83        6.72      2.80 o 
   0   5  16       10.85        9.36      2.60 o 
   1   5  16       87.13       79.79      4.88 o 
   2   5  16      632.14      608.67     14.90 o 
   3   5  16       14.77       13.67      4.38 o 
   4   5  16        3.71        3.68      4.40 o 
  -4   6  16        7.13       11.72      3.46 o 
  -3   6  16      105.20      108.72      5.44 o 
  -2   6  16       24.62       17.39      6.30 o 
  -1   6  16      369.95      381.75     12.72 o 
   0   6  16      245.56      255.28      8.71 o 
   1   6  16      557.61      535.43     13.71 o 
   2   6  16      365.25      337.85     17.21 o 
   3   6  16        0.13       -0.88      3.53 o 
   4   6  16       20.79       24.90      6.40 o 
  -4   7  16       46.67       55.74      7.20 o 
  -3   7  16       27.88       31.14      4.46 o 
  -2   7  16       66.78       60.47      5.11 o 
  -1   7  16      433.54      395.97     11.76 o 
   0   7  16      417.13      397.08     14.40 o 
   1   7  16        0.08       18.23      3.56 o 
   2   7  16       81.79       72.60      5.53 o 
   3   7  16        0.03       -3.79      3.79 o 
   4   7  16        0.16        6.38      4.99 o 
  -3   8  16       61.66       83.78      6.42 o 
  -2   8  16       33.47       36.62      4.65 o 
  -1   8  16      356.22      270.55      9.79 o 
   0   8  16        5.96        5.86      3.94 o 
   1   8  16      104.92      122.62      7.04 o 
   2   8  16       10.62       22.29      4.30 o 
   3   8  16        7.70       10.01      5.16 o 
  -3   9  16       12.42       19.20      5.79 o 
  -2   9  16        4.91       11.91      3.89 o 
  -1   9  16       11.09       12.17      3.89 o 
   0   9  16        0.41       -3.14      3.53 o 
   1   9  16      142.82      117.22      7.49 o 
   2   9  16        3.24        0.04      4.01 o 
   3   9  16       38.14       39.48      7.20 o 
  -2  10  16       15.89       13.25      5.28 o 
  -1  10  16        5.07        4.24      4.47 o 
   0  10  16       14.69        6.79      3.80 o 
   1  10  16       29.12       33.24      5.21 o 
   2  10  16        5.25        1.83      4.70 o 
   0  11  16        7.15        3.32      3.75 o 
  -1 -11  17       29.73       19.60      7.92 o 
   0 -11  17        0.13        0.57      4.59 o 
   1 -11  17       47.28       41.01      6.99 o 
  -2 -10  17       55.45       71.30     11.32 o 
  -1 -10  17        7.49       10.30      3.99 o 
   0 -10  17        1.81        3.96      3.59 o 
   1 -10  17       19.72       39.11      6.52 o 
   2 -10  17        0.15        0.15      3.18 o 
  -3  -9  17        5.08       10.88      5.16 o 
  -2  -9  17       34.97       39.22      4.42 o 
  -1  -9  17       85.13      110.07      7.27 o 
   0  -9  17        5.09        5.42      3.23 o 
   1  -9  17        1.40        1.72      2.82 o 
   2  -9  17        0.21       -2.90      2.90 o 
   3  -9  17       22.54       16.67      4.35 o 
  -3  -8  17       15.18       17.90      6.51 o 
  -2  -8  17        0.19        3.69      2.81 o 
  -1  -8  17       14.24       18.19      3.18 o 
   0  -8  17       20.30       29.35      5.09 o 
   1  -8  17       11.24        4.62      3.31 o 
   2  -8  17        3.50        2.81      2.82 o 
   3  -8  17        3.36        7.27      3.64 o 
  -4  -7  17        0.04       -3.29      8.20 o 
  -3  -7  17        0.01       -2.20      3.53 o 
  -2  -7  17       35.76       31.62      3.59 o 
  -1  -7  17        2.20       10.16      2.55 o 
   0  -7  17      795.73      773.54     17.93 o 
   1  -7  17      179.91      192.10      7.60 o 
   2  -7  17       49.65       42.21      4.57 o 
   3  -7  17       98.98       88.33      6.31 o 
   4  -7  17        0.55        0.11      4.19 o 
  -4  -6  17       12.36       14.15      5.20 o 
  -3  -6  17       13.86       13.58      4.80 o 
  -2  -6  17      470.07      479.06     11.13 o 
  -1  -6  17        0.01       11.67      2.39 o 
   0  -6  17      228.62      235.92      6.66 o 
   1  -6  17      216.45      209.11      7.70 o 
   2  -6  17       10.20        8.51      2.82 o 
   3  -6  17       16.81       16.24      4.17 o 
   4  -6  17        0.59        0.51      6.51 o 
  -4  -5  17       27.50       34.26      6.25 o 
  -3  -5  17        9.00       14.00      4.75 o 
  -2  -5  17        1.64       17.77      2.68 o 
  -1  -5  17      132.75      141.22      6.14 o 
   0  -5  17       14.71       13.99      2.73 o 
   1  -5  17       92.69       89.15      6.34 o 
   2  -5  17       14.33       21.86      3.37 o 
   3  -5  17      133.33      144.95      7.49 o 
   4  -5  17       11.18       19.80      4.80 o 
  -5  -4  17       47.78       57.59      8.37 o 
  -4  -4  17        0.87        7.19      4.07 o 
  -3  -4  17      213.77      202.58     10.38 o 
  -2  -4  17      133.20      114.41      4.64 o 
  -1  -4  17        8.89        5.23      1.72 o 
   0  -4  17      104.24      104.86      3.98 o 
   1  -4  17        0.06        2.29      1.48 o 
   2  -4  17       40.03       50.11      4.34 o 
   3  -4  17      655.39      573.65     14.79 o 
   4  -4  17       50.03       65.16      6.59 o 
   5  -4  17       70.03       85.83      9.00 o 
  -5  -3  17        9.92       14.55      7.07 o 
  -4  -3  17       29.96       45.19      6.59 o 
  -3  -3  17     2104.66     1975.72     37.55 o 
  -2  -3  17        8.30       13.48      2.21 o 
  -1  -3  17       99.87      120.68      3.98 o 
   0  -3  17       39.26       40.92      3.27 o 
   1  -3  17      244.70      245.38      6.00 o 
   2  -3  17      178.42      191.88      6.93 o 
   3  -3  17      778.98      677.33     16.31 o 
   4  -3  17      169.35      146.15      7.56 o 
   5  -3  17        0.03       -0.57      4.00 o 
  -5  -2  17       20.91       20.18      5.84 o 
  -4  -2  17       35.92       22.43     13.86 o 
  -3  -2  17      107.55       97.91      8.54 o 
  -2  -2  17        1.10       -1.26      1.48 o 
  -1  -2  17       23.93       26.69      4.96 o 
   0  -2  17       48.33       43.20      2.51 o 
   1  -2  17      236.26      217.60      6.29 o 
   2  -2  17       64.99       59.39      3.28 o 
   3  -2  17       50.76       57.92      7.55 o 
   4  -2  17        3.01        1.38      2.66 o 
   5  -2  17       51.58       35.82      9.05 o 
  -5  -1  17        6.35        9.05      7.07 o 
  -4  -1  17       11.78       17.26      4.80 o 
  -3  -1  17      248.85      228.80      7.82 o 
  -2  -1  17        1.58        4.20      1.79 o 
  -1  -1  17      551.35      498.83     11.75 o 
   0  -1  17       79.03      100.28      6.65 o 
   1  -1  17       93.06       87.88      4.66 o 
   2  -1  17      115.92      111.43      4.19 o 
   3  -1  17       32.80       28.62      3.02 o 
   4  -1  17       21.96       35.16      5.60 o 
   5  -1  17       11.29        7.04      4.99 o 
  -5   0  17       45.30       39.66     11.88 o 
  -4   0  17       20.57       23.06      5.16 o 
  -3   0  17      141.22      124.80      8.06 o 
  -2   0  17        3.02        3.73      1.46 o 
  -1   0  17      311.41      244.42      7.17 o 
   0   0  17       32.19       68.21      3.27 o 
   1   0  17        0.51       21.06      4.03 o 
   2   0  17      128.57      120.12      4.23 o 
   3   0  17       53.42       51.03      3.56 o 
   4   0  17       19.12       19.61      3.96 o 
   5   0  17        0.83        1.41      4.40 o 
  -5   1  17        2.23        0.48      3.94 o 
  -4   1  17        1.50       -0.53      3.38 o 
  -3   1  17       60.09       56.86      4.41 o 
  -2   1  17        1.27        4.01      1.61 o 
  -1   1  17       51.15       60.42      2.53 o 
   0   1  17      395.97      436.25      8.56 o 
   1   1  17       67.55       80.64      4.13 o 
   2   1  17        8.21        6.83      1.80 o 
   3   1  17       30.73       25.69      3.37 o 
   4   1  17       42.75       49.48      4.88 o 
   5   1  17       14.17       17.23      5.39 o 
  -5   2  17       29.70       42.54      6.99 o 
  -4   2  17       22.18       19.61      4.75 o 
  -3   2  17        3.49        4.65      2.20 o 
  -2   2  17      136.99      138.79      4.66 o 
  -1   2  17        8.83        8.45      1.66 o 
   0   2  17      254.10      279.80      8.25 o 
   1   2  17      114.17      126.93      4.28 o 
   2   2  17      700.36      693.27     13.29 o 
   3   2  17      162.77      152.37      5.50 o 
   4   2  17        0.66        3.96      3.00 o 
   5   2  17        1.79       -0.19      4.45 o 
  -5   3  17        5.39        5.34      7.36 o 
  -4   3  17       46.71       55.16      9.90 o 
  -3   3  17       14.82       19.32      3.45 o 
  -2   3  17      663.03      611.77     13.97 o 
  -1   3  17      490.44      443.12      9.16 o 
   0   3  17       22.94       28.24      2.34 o 
   1   3  17       61.55       79.92      3.49 o 
   2   3  17       68.61       70.16      3.84 o 
   3   3  17       78.05       93.88      5.40 o 
   4   3  17      114.22      104.53      7.17 o 
   5   3  17        1.82       -2.53      3.89 o 
  -5   4  17       18.07       23.63      7.07 o 
  -4   4  17      136.87      122.24     13.30 o 
  -3   4  17       62.71       69.75      4.15 o 
  -2   4  17       58.50       84.70      4.15 o 
  -1   4  17        0.58        3.81      1.76 o 
   0   4  17       45.78       67.72      3.26 o 
   1   4  17       68.35       73.53      3.50 o 
   2   4  17      160.01      160.20     10.65 o 
   3   4  17       18.42       19.67      3.49 o 
   4   4  17        1.27        5.38      4.40 o 
   5   4  17       41.96       26.24      6.99 o 
  -4   5  17      113.56      108.04      6.81 o 
  -3   5  17       11.74       14.84      2.87 o 
  -2   5  17      728.79      713.25     14.12 o 
   0   5  17        1.71        0.79      2.24 o 
   1   5  17      799.44      715.81     16.44 o 
   2   5  17      298.93      294.25     10.41 o 
   3   5  17      108.34       98.72      5.98 o 
   4   5  17       44.69       38.94     11.32 o 
  -4   6  17       43.92       48.50      5.44 o 
  -3   6  17       49.87       58.05      4.75 o 
  -2   6  17      188.50      183.53      7.40 o 
  -1   6  17      759.73      752.37     17.53 o 
   0   6  17        9.48       11.88      3.00 o 
   1   6  17      864.93      839.81     19.16 o 
   2   6  17        6.89        3.73      3.55 o 
   3   6  17       85.18       91.36      7.00 o 
   4   6  17       45.61       41.67      8.20 o 
  -4   7  17       43.90       54.69      7.20 o 
  -3   7  17       14.32       17.66      3.89 o 
  -2   7  17       10.44        6.79      3.60 o 
  -1   7  17       62.68       87.44      9.40 o 
   0   7  17       49.49       50.22      4.68 o 
   1   7  17       32.19       21.03      4.02 o 
   2   7  17       70.59       68.66      5.55 o 
   3   7  17       29.31       55.97      7.39 o 
   4   7  17        2.30        0.00      4.99 o 
  -3   8  17       20.49       21.16      4.43 o 
  -2   8  17        5.80        8.49      3.23 o 
  -1   8  17        5.60        7.53      3.37 o 
   0   8  17       49.60       39.94      4.86 o 
   1   8  17        9.13        5.10      3.33 o 
   2   8  17       48.01       52.33      5.40 o 
   3   8  17       20.73       15.19     10.47 o 
  -3   9  17       30.83       21.39      6.19 o 
  -2   9  17       41.67       40.15      5.21 o 
  -1   9  17       21.96       19.98      4.13 o 
   0   9  17        8.11        1.03      2.97 o 
   1   9  17       11.68        8.86      3.51 o 
   2   9  17       13.34       11.47      4.13 o 
  -2  10  17        2.07        4.41      3.97 o 
  -1  10  17       30.62       22.71      4.68 o 
   0  10  17       22.06       28.75      4.90 o 
   1  10  17        1.18        0.27      3.37 o 
   2  10  17       20.80       28.94      5.31 o 
   0 -11  18        1.03        2.83      4.80 o 
   1 -11  18       41.22       38.00      8.38 o 
  -2 -10  18        2.26       -2.83      6.22 o 
  -1 -10  18        1.48        2.23      3.66 o 
   0 -10  18        2.53        7.34      3.56 o 
   1 -10  18       26.72       22.88      6.74 o 
   2 -10  18        2.42        4.88      3.80 o 
  -3  -9  18        7.52       10.47      5.60 o 
  -2  -9  18        0.51       -2.19      3.23 o 
  -1  -9  18       36.55       36.83      4.78 o 
   0  -9  18        9.22        5.64      2.90 o 
   1  -9  18       41.45       58.36      5.44 o 
   2  -9  18        0.04        4.07      3.37 o 
   3  -9  18       17.18       21.16      4.88 o 
  -3  -8  18        5.96        3.91      9.34 o 
  -2  -8  18      201.17      188.75      8.53 o 
  -1  -8  18        6.45       10.37      2.75 o 
   0  -8  18        0.01       -1.06      2.38 o 
   1  -8  18        2.01       12.48      5.61 o 
   2  -8  18        1.12        6.41      3.27 o 
   3  -8  18        1.29        2.53      3.15 o 
  -4  -7  18       32.26       33.22      6.99 o 
  -3  -7  18        0.72       -3.60      3.60 o 
  -2  -7  18        1.13       -1.95      2.57 o 
  -1  -7  18        3.32        2.21      2.33 o 
   0  -7  18       46.02       54.05      8.47 o 
   1  -7  18       20.71       27.58      5.43 o 
   2  -7  18       48.49       46.72      6.33 o 
   3  -7  18        0.09       -2.57      2.57 o 
   4  -7  18       24.57       34.00      5.21 o 
  -4  -6  18       22.98       29.87      6.36 o 
  -3  -6  18      178.07      125.84      9.00 o 
  -2  -6  18       28.35       26.75      4.10 o 
  -1  -6  18       97.06      107.40      5.01 o 
   0  -6  18       54.09       56.42      3.65 o 
   1  -6  18      160.13      170.58      6.95 o 
   2  -6  18      167.72      145.42      6.90 o 
   3  -6  18      275.86      243.39      9.35 o 
   4  -6  18       18.75       13.15      4.13 o 
  -4  -5  18        4.50       11.53      4.75 o 
  -3  -5  18       23.08       18.20      4.80 o 
  -2  -5  18      431.58      437.81     12.14 o 
  -1  -5  18       38.46       58.09      3.49 o 
   0  -5  18       39.73       51.97      3.27 o 
   1  -5  18        1.17        4.71      2.16 o 
   2  -5  18      108.95      126.79     11.21 o 
   3  -5  18       80.94       91.73      6.09 o 
   4  -5  18       13.99       15.33      3.89 o 
  -5  -4  18       15.25       18.02      6.19 o 
  -4  -4  18       28.38       23.18      5.39 o 
  -3  -4  18        1.52        1.70      3.60 o 
  -2  -4  18      140.90      143.31      6.47 o 
  -1  -4  18        0.04        1.13      1.63 o 
   0  -4  18      411.78      411.69     12.25 o 
   1  -4  18       54.66       55.41      3.09 o 
   2  -4  18      846.63      767.96     17.51 o 
   3  -4  18       19.44       20.22      3.69 o 
   4  -4  18        9.42       10.75      4.00 o 
   5  -4  18        3.54       -0.65      4.19 o 
  -5  -3  18       44.06       44.60      7.39 o 
  -4  -3  18        3.27        8.08      4.35 o 
  -3  -3  18        4.64       15.17      3.16 o 
  -2  -3  18      183.59      182.76      6.84 o 
  -1  -3  18       33.13       40.91      3.07 o 
   0  -3  18       62.18       60.87      3.59 o 
   1  -3  18      115.68      105.67      3.93 o 
   2  -3  18      141.22      156.46      6.28 o 
   3  -3  18       19.94       19.57      3.56 o 
   4  -3  18       11.74       11.03      4.00 o 
   5  -3  18       19.53       17.54      5.60 o 
  -5  -2  18        7.91        6.63      5.38 o 
  -4  -2  18      174.82      147.63     26.59 o 
  -3  -2  18       25.32       27.39      7.92 o 
  -2  -2  18       90.83       75.83      4.48 o 
  -1  -2  18      518.01      520.45     14.37 o 
   0  -2  18        0.05        3.74      2.35 o 
   1  -2  18      527.12      517.67     10.19 o 
   2  -2  18       36.18       34.85      2.85 o 
   3  -2  18      757.11      724.04     17.06 o 
   4  -2  18       70.38       78.68      6.94 o 
   5  -2  18      144.70      132.00     10.40 o 
  -5  -1  18       50.80       41.29      6.93 o 
  -4  -1  18       15.49        4.53      4.00 o 
  -3  -1  18        3.64        5.93      2.66 o 
  -2  -1  18       18.99       22.92      3.07 o 
  -1  -1  18       15.81       16.32      3.45 o 
   0  -1  18      961.33      933.92     22.88 o 
   1  -1  18      176.23      160.77      4.70 o 
   2  -1  18      299.94      277.69      6.95 o 
   3  -1  18      215.19      209.07      6.32 o 
   4  -1  18        6.00        0.85      3.20 o 
   5  -1  18       27.84       25.19      6.00 o 
  -5   0  18      104.45      100.36      9.62 o 
  -4   0  18       16.63       13.73      5.38 o 
  -3   0  18      161.28      154.15      6.57 o 
  -2   0  18       10.95       12.27      2.57 o 
  -1   0  18      201.09      178.53      6.19 o 
   0   0  18      887.03      961.82     16.08 o 
   1   0  18        7.25       16.70      1.95 o 
   2   0  18        1.33        1.28      1.66 o 
   3   0  18       43.88       45.81      3.76 o 
   4   0  18       26.40       19.00      3.66 o 
   5   0  18       27.10       27.28      7.64 o 
  -5   1  18       17.00       15.89      9.90 o 
  -4   1  18        5.37        6.64      4.35 o 
  -3   1  18       71.15       93.04     10.59 o 
  -2   1  18        2.73        7.42      2.24 o 
  -1   1  18      409.79      403.29      8.04 o 
   0   1  18      415.91      429.02     12.82 o 
   1   1  18      173.60      171.17      4.92 o 
   2   1  18      188.88      188.66      5.65 o 
   3   1  18      332.17      302.78      8.05 o 
   4   1  18        0.03       -1.79      2.82 o 
   5   1  18        7.98        4.16      4.59 o 
  -5   2  18       27.61       31.28      6.36 o 
  -4   2  18        8.83        1.79      3.79 o 
  -3   2  18       42.50       48.72      4.32 o 
  -2   2  18      148.10      134.09      4.74 o 
  -1   2  18       11.46       20.09      2.12 o 
   0   2  18     1144.36     1235.25     26.63 o 
   1   2  18      120.03      131.36      7.98 o 
   2   2  18      416.70      380.54     10.12 o 
   3   2  18       57.62       61.77      4.25 o 
   4   2  18       49.68       54.69      7.56 o 
   5   2  18       10.31       13.39      4.57 o 
  -5   3  18        0.04        1.72      6.51 o 
  -4   3  18        2.36        1.58      6.79 o 
  -3   3  18      469.56      473.37     12.81 o 
  -2   3  18      756.22      716.12     13.68 o 
  -1   3  18      118.63      127.46      4.46 o 
   0   3  18      321.10      328.13      7.46 o 
   1   3  18      173.69      156.65      5.31 o 
   2   3  18      604.17      565.87     11.65 o 
   3   3  18       40.79       54.90      5.34 o 
   4   3  18        0.14        5.12      3.99 o 
   5   3  18       63.90       85.01      8.78 o 
  -5   4  18        2.53        1.65      8.20 o 
  -4   4  18       28.27       22.73     11.60 o 
  -3   4  18        5.90       15.78      3.45 o 
  -2   4  18      122.03      122.18      4.99 o 
  -1   4  18        0.36        5.82      2.29 o 
   0   4  18      230.97      229.31      6.21 o 
   1   4  18       11.97       30.78      2.70 o 
   2   4  18        2.16        2.21      2.39 o 
   3   4  18        4.38        9.46      3.15 o 
   4   4  18      114.99      116.01      9.20 o 
  -4   5  18        9.89       15.87      4.07 o 
  -3   5  18      165.14      152.29      6.07 o 
  -2   5  18      211.34      187.04      8.98 o 
  -1   5  18     1447.71     1367.96     24.02 o 
   0   5  18      552.27      542.64     13.39 o 
   1   5  18      371.27      438.51     11.87 o 
   2   5  18       16.96       18.87      3.66 o 
   3   5  18      348.31      357.33     21.27 o 
   4   5  18       59.71       60.55      7.39 o 
  -4   6  18        0.34        2.72      3.69 o 
  -3   6  18       52.77       41.12      4.55 o 
  -2   6  18       41.69       51.15      8.45 o 
  -1   6  18      265.56      254.81     11.56 o 
   0   6  18      376.50      378.12     14.91 o 
   1   6  18       68.13       89.01      5.53 o 
   2   6  18      163.10      147.25      7.23 o 
   3   6  18        0.05        1.18      3.00 o 
   4   6  18       92.12      108.88      9.40 o 
  -4   7  18        3.08       10.47      5.20 o 
  -3   7  18        1.48        0.36      3.15 o 
  -2   7  18       53.79       45.20      4.68 o 
  -1   7  18       52.45       60.76      5.11 o 
   0   7  18       24.97       25.29      4.44 o 
   1   7  18       39.37       26.63      4.02 o 
   2   7  18        9.57        5.84      2.97 o 
   3   7  18        5.65        8.20      4.75 o 
  -3   8  18        4.87        4.76      4.08 o 
  -2   8  18       19.12       28.32      4.46 o 
  -1   8  18       47.92       49.35      5.00 o 
   0   8  18       14.04       13.36      3.56 o 
   1   8  18      139.30      126.67      7.28 o 
   2   8  18       40.22       43.74      5.09 o 
   3   8  18        2.92        4.81      4.80 o 
  -3   9  18       18.61       27.29      6.59 o 
  -2   9  18       10.16        9.69      3.89 o 
  -1   9  18       17.49       22.41      4.30 o 
   0   9  18       56.57       58.67      7.29 o 
   1   9  18       21.58       26.23      4.43 o 
   2   9  18        3.48        0.22      3.64 o 
  -2  10  18        1.45       -2.18      3.56 o 
  -1  10  18       76.58       97.52      7.39 o 
   0  10  18        6.88        6.82      3.80 o 
   1  10  18        2.06        3.50      3.56 o 
  -2 -10  19       25.31       21.50      9.05 o 
  -1 -10  19       17.23       20.37      5.39 o 
   0 -10  19        6.33        4.97      3.51 o 
   1 -10  19       12.88       18.73      5.32 o 
   2 -10  19       53.66       59.21      6.19 o 
  -3  -9  19       30.38       33.03      7.17 o 
  -2  -9  19        7.38        4.85      3.66 o 
  -1  -9  19      142.49      142.81      9.80 o 
   0  -9  19        2.44        3.50      3.49 o 
   1  -9  19       29.92       26.48      4.32 o 
   2  -9  19        3.61        7.24      3.56 o 
   3  -9  19        2.73        3.01      3.66 o 
  -3  -8  19        0.64        1.78      4.24 o 
  -2  -8  19      196.30      206.91      8.90 o 
  -1  -8  19       48.46       41.55      3.95 o 
   0  -8  19        5.90        9.68      3.23 o 
   1  -8  19      108.47       97.98      6.42 o 
   2  -8  19      336.35      333.43     11.53 o 
   3  -8  19        9.16        2.72      3.47 o 
  -4  -7  19        1.11        4.53      4.80 o 
  -3  -7  19       12.18        8.36      4.59 o 
  -2  -7  19       11.90       10.74      3.14 o 
  -1  -7  19      101.45      133.89      5.77 o 
   0  -7  19      294.80      304.63      9.86 o 
   1  -7  19       96.31       99.71      5.98 o 
   2  -7  19      164.54      152.48      7.50 o 
   3  -7  19       15.85        6.84      3.47 o 
   4  -7  19       44.52       58.35      6.28 o 
  -4  -6  19       10.41        8.13      5.38 o 
  -3  -6  19       29.46       35.09      6.12 o 
  -2  -6  19      136.48      141.50      7.02 o 
  -1  -6  19        3.04        7.81      2.24 o 
   0  -6  19      211.94      216.04      6.46 o 
   1  -6  19       68.26       65.39      6.34 o 
   2  -6  19       17.58       21.16      3.69 o 
   3  -6  19        6.11        2.45      2.94 o 
   4  -6  19       69.22       65.43      6.31 o 
  -4  -5  19       10.39        7.26      4.75 o 
  -3  -5  19      117.87      101.11      8.40 o 
  -2  -5  19        7.60        6.40      3.43 o 
  -1  -5  19       16.02       26.13      2.83 o 
   0  -5  19       36.24       54.56      3.31 o 
   1  -5  19       74.73      105.54      6.07 o 
   2  -5  19      113.19      114.61      6.19 o 
   3  -5  19       55.94       59.33      5.23 o 
   4  -5  19       36.03       41.58      5.53 o 
  -4  -4  19       20.23       19.40      6.79 o 
  -3  -4  19      152.96      163.60      9.98 o 
  -2  -4  19        9.67        9.27      3.07 o 
  -1  -4  19      348.76      332.52      7.77 o 
   0  -4  19      169.80      184.86      5.39 o 
   1  -4  19      161.07      170.05      5.22 o 
   2  -4  19        6.01        9.42      2.71 o 
   3  -4  19       85.33       83.49      7.40 o 
   4  -4  19       23.13       10.75      3.59 o 
  -5  -3  19        2.41        4.07      6.51 o 
  -4  -3  19        0.35       -1.70      3.60 o 
  -3  -3  19      286.78      286.98      9.41 o 
  -2  -3  19       32.86       39.64      3.80 o 
  -1  -3  19        4.95       11.16      2.57 o 
   0  -3  19        0.01        1.65      1.37 o 
   1  -3  19      102.15      113.52      4.27 o 
   2  -3  19       51.30       49.25      4.02 o 
   3  -3  19      447.09      435.30     22.71 o 
   4  -3  19       13.98       21.23      4.59 o 
   5  -3  19       15.75        9.55      4.99 o 
  -5  -2  19        1.46        0.90      5.94 o 
  -4  -2  19      130.17      140.12     11.32 o 
  -3  -2  19      832.97      768.81     23.00 o 
  -2  -2  19      572.34      550.02     20.81 o 
  -1  -2  19       95.22       93.06      7.00 o 
   0  -2  19      120.55      122.30      4.00 o 
   1  -2  19      318.68      296.86      6.91 o 
   2  -2  19      338.92      305.88      7.58 o 
   3  -2  19       61.03       64.08      5.50 o 
   4  -2  19       69.65       78.72      5.88 o 
   5  -2  19        0.79        1.41      4.40 o 
  -5  -1  19        2.54        3.37      4.99 o 
  -4  -1  19        1.76       -0.68      3.94 o 
  -3  -1  19      115.31      111.76      5.93 o 
  -2  -1  19       51.15       65.66      4.32 o 
  -1  -1  19       26.00       41.14      3.47 o 
   0  -1  19       27.02       51.16      3.43 o 
   1  -1  19       90.27       77.58      3.38 o 
   2  -1  19       12.98       23.52      2.52 o 
   3  -1  19       91.88       91.90      6.52 o 
   4  -1  19        2.43        2.50      5.66 o 
   5  -1  19       19.51       17.26      5.60 o 
  -5   0  19        8.22       10.19      5.20 o 
  -4   0  19       10.74       13.78      4.59 o 
  -3   0  19       15.15       31.90      6.85 o 
  -2   0  19      154.27      176.11      7.37 o 
  -1   0  19       19.09       25.72      3.04 o 
   1   0  19       25.93       26.13      2.30 o 
   2   0  19       39.90       52.00      5.59 o 
   3   0  19      380.18      354.51      8.90 o 
   4   0  19      125.25      121.87      8.60 o 
   5   0  19        1.94       -3.79      3.79 o 
  -5   1  19        0.12        1.11      4.59 o 
  -4   1  19       70.32       74.50      7.57 o 
  -3   1  19      178.13      169.31      7.77 o 
  -2   1  19      200.03      215.17     10.50 o 
  -1   1  19        0.39       14.71      4.53 o 
   0   1  19      239.07      282.22      6.45 o 
   1   1  19      408.91      394.75      8.53 o 
   2   1  19      958.73      929.39     16.83 o 
   3   1  19      110.48      120.76      5.96 o 
   4   1  19       57.56       55.80      5.07 o 
   5   1  19       24.85       35.99      7.92 o 
  -5   2  19       13.73       13.86      5.60 o 
  -4   2  19       45.73       44.67      7.07 o 
  -3   2  19       85.95       89.06      5.53 o 
  -2   2  19       31.48       33.61      3.56 o 
  -1   2  19      847.71      818.10     14.54 o 
   0   2  19      135.70      162.81      8.58 o 
   1   2  19      646.10      609.92     11.79 o 
   2   2  19      127.60      139.57      5.86 o 
   3   2  19      222.36      211.93      6.70 o 
   4   2  19       14.14       19.40      4.02 o 
   5   2  19        8.17        1.92      5.09 o 
  -5   3  19        2.46       -0.68      4.81 o 
  -4   3  19       53.31       46.23      9.34 o 
  -3   3  19      713.95      618.85     21.43 o 
  -2   3  19       17.32       23.62      5.43 o 
  -1   3  19      801.27      785.99     14.38 o 
   0   3  19        0.06       12.73      3.51 o 
   1   3  19     1004.52      998.04     20.02 o 
   2   3  19        8.95       11.61      4.41 o 
   3   3  19      172.70      155.49      7.27 o 
   4   3  19        0.54        2.00      3.15 o 
   5   3  19        1.84        4.67      4.75 o 
  -4   4  19        0.50        5.66      4.59 o 
  -3   4  19        1.21        9.44      4.09 o 
  -2   4  19      198.66      188.10      5.97 o 
  -1   4  19       31.16       39.64      3.20 o 
   0   4  19        0.20       29.41      3.84 o 
   1   4  19        3.32        7.44      2.07 o 
   2   4  19       12.65       13.45      3.00 o 
   3   4  19       11.31        8.27      3.12 o 
   4   4  19       11.92       20.09      5.56 o 
  -4   5  19        0.19        3.40      3.66 o 
  -3   5  19      145.78      137.74     11.79 o 
  -2   5  19       28.18       30.49      3.24 o 
  -1   5  19     1860.04     1751.51     33.64 o 
   0   5  19       35.32       43.63      4.22 o 
   2   5  19      183.26      200.36      8.81 o 
   3   5  19        6.66        9.41      3.31 o 
   4   5  19        1.57        2.26      4.40 o 
  -4   6  19        1.72        5.94      4.80 o 
  -3   6  19       26.46       21.06      5.66 o 
  -2   6  19       70.06       71.19      5.21 o 
  -1   6  19        8.62       18.19      3.33 o 
   0   6  19        9.02        9.22      3.15 o 
   1   6  19      440.79      384.17     16.26 o 
   2   6  19      105.00      102.98      6.29 o 
   3   6  19       32.43       44.38      4.98 o 
   4   6  19        7.47        2.49      4.89 o 
  -4   7  19       68.90       71.27      8.00 o 
  -3   7  19        4.01        4.73      4.35 o 
  -2   7  19        0.98        4.48      2.90 o 
  -1   7  19      257.54      222.75      8.60 o 
   0   7  19       60.36       66.32      5.44 o 
   1   7  19      101.60      100.27      6.40 o 
   2   7  19       72.36       69.55      6.39 o 
   3   7  19        6.26        9.73      4.99 o 
  -3   8  19        0.07       -0.41      8.49 o 
  -2   8  19        0.10       -2.90      2.90 o 
  -1   8  19       34.68       51.48      5.23 o 
   0   8  19        4.22        7.63      3.16 o 
   1   8  19        5.75        5.52      3.37 o 
   2   8  19        0.84        9.22      3.80 o 
   3   8  19       12.10       15.84      5.60 o 
  -2   9  19        0.03        1.62      3.56 o 
  -1   9  19        9.03       14.57      4.16 o 
   0   9  19        1.97       -1.46      3.15 o 
   1   9  19        6.26        7.63      3.47 o 
   2   9  19        0.24        0.49      3.47 o 
  -1  10  19       16.69       21.78      4.88 o 
   0  10  19       18.94       16.17      4.22 o 
   1  10  19        3.29        9.05      4.25 o 
  -1 -10  20       37.87       43.22      6.99 o 
   0 -10  20        0.32        6.03      4.59 o 
   1 -10  20        0.00        0.53      3.37 o 
   2 -10  20        1.73        5.53      4.97 o 
  -2  -9  20       27.85       32.56      5.00 o 
  -1  -9  20      104.23      107.45      8.60 o 
   0  -9  20       69.79       69.71      5.75 o 
   1  -9  20       70.85       75.36      6.29 o 
   2  -9  20       50.81       46.64      5.53 o 
  -3  -8  20        0.69        5.61      8.20 o 
  -2  -8  20        0.21        2.65      3.37 o 
  -1  -8  20        5.42        9.86      6.22 o 
   0  -8  20        0.27        1.15      2.82 o 
   1  -8  20      100.47      105.81      6.52 o 
   2  -8  20       97.74      101.32      6.71 o 
   3  -8  20        1.80        4.70      3.23 o 
  -3  -7  20        1.18        0.14      3.94 o 
  -2  -7  20       60.04       57.01      5.16 o 
  -1  -7  20        4.10        8.93      3.15 o 
   0  -7  20       42.36       41.80      4.32 o 
   1  -7  20       54.49       69.14      7.44 o 
   2  -7  20        6.53        8.34      3.12 o 
   3  -7  20        0.01        4.42      3.23 o 
   4  -7  20       40.72       26.45      4.96 o 
  -4  -6  20       10.86        8.01      4.89 o 
  -3  -6  20      220.06      195.66     18.96 o 
  -2  -6  20       27.94       31.45      4.24 o 
  -1  -6  20       15.12       18.27      4.84 o 
   0  -6  20       93.20       86.85      5.15 o 
   1  -6  20        0.27       -0.31      2.07 o 
   2  -6  20        0.04        1.59      2.71 o 
   3  -6  20       25.53       19.75      4.02 o 
   4  -6  20        8.18        6.39      3.64 o 
  -4  -5  20       17.13        6.51      4.80 o 
  -3  -5  20      133.04      106.10     12.45 o 
  -2  -5  20       21.99       30.99      5.97 o 
  -1  -5  20       63.86       76.15      7.52 o 
   0  -5  20       15.09       17.77      2.53 o 
   1  -5  20      300.55      345.79     10.39 o 
   2  -5  20        4.77        6.87      2.95 o 
   3  -5  20       35.86       32.69      4.32 o 
   4  -5  20       37.70       44.49      5.31 o 
  -4  -4  20       96.35      100.77     14.43 o 
  -3  -4  20       43.48       42.58      6.00 o 
  -2  -4  20      164.54      161.71      6.98 o 
  -1  -4  20       79.56       73.95      4.63 o 
   0  -4  20      875.43      872.32     15.73 o 
   1  -4  20       13.18       20.47      3.19 o 
   2  -4  20      302.74      287.74      9.43 o 
   3  -4  20      695.98      670.59     25.99 o 
   4  -4  20      121.33      129.90      8.99 o 
  -5  -3  20       31.15       17.60     10.19 o 
  -4  -3  20        3.88        4.10      3.94 o 
  -3  -3  20        0.03        3.40      2.79 o 
  -2  -3  20       85.07       91.64      5.37 o 
  -1  -3  20       23.10       33.38      5.66 o 
   0  -3  20      358.31      394.70      8.39 o 
   1  -3  20      103.66      115.57      5.43 o 
   2  -3  20       18.12       20.07      5.00 o 
   3  -3  20       74.69       64.06      6.83 o 
   4  -3  20        0.16       -1.92      2.71 o 
   5  -3  20        0.11        4.07      4.99 o 
  -5  -2  20        4.62        3.40      4.80 o 
  -4  -2  20       28.32       38.74      6.19 o 
  -3  -2  20       12.39       14.96      3.31 o 
  -2  -2  20      600.66      548.56     13.56 o 
  -1  -2  20        0.03        5.63      2.05 o 
   0  -2  20        6.38       16.68      1.67 o 
   1  -2  20      147.17      138.08      4.55 o 
   2  -2  20      292.91      288.50      7.40 o 
   3  -2  20      298.62      290.19      9.67 o 
   4  -2  20      109.45      122.53      8.37 o 
   5  -2  20       39.02       50.26     10.19 o 
  -5  -1  20       24.19       22.98      6.59 o 
  -4  -1  20        2.48        2.40      3.94 o 
  -3  -1  20        2.69        9.02      2.85 o 
  -2  -1  20       25.96       17.35      3.78 o 
  -1  -1  20       18.02       26.76      3.43 o 
   0  -1  20      292.20      324.48      8.93 o 
   1  -1  20      175.11      183.74      5.27 o 
   2  -1  20      574.04      523.37     15.51 o 
   3  -1  20      118.99      124.62      5.26 o 
   4  -1  20       42.13       32.56      5.79 o 
   5  -1  20       18.50       30.96      6.52 o 
  -5   0  20       46.15       80.27      8.80 o 
  -4   0  20       41.33       59.25      9.05 o 
  -3   0  20      169.63      159.98      6.99 o 
  -2   0  20       80.65       76.25      4.65 o 
  -1   0  20       53.35       56.73      4.02 o 
   0   0  20     1301.54     1347.91     26.12 o 
   1   0  20        1.35        5.66      1.72 o 
   2   0  20       35.63       29.19      2.75 o 
   3   0  20      287.47      265.44      9.23 o 
   4   0  20       18.89       20.09      4.80 o 
   5   0  20        0.51       -4.07      4.07 o 
  -5   1  20       16.54       18.93      6.19 o 
  -4   1  20        8.70       10.29      4.35 o 
  -3   1  20       46.59       58.32      6.12 o 
  -2   1  20       21.89       34.94      3.47 o 
  -1   1  20      293.40      287.70      8.86 o 
   0   1  20      638.16      678.61     13.88 o 
   1   1  20        2.54       18.10      2.30 o 
   2   1  20       23.38       18.43      2.52 o 
   3   1  20      510.20      477.94     10.94 o 
   4   1  20        2.15       -0.53      3.04 o 
   5   1  20       10.73       15.28      5.60 o 
  -5   2  20        9.09        8.53      5.39 o 
  -4   2  20        0.22        7.36      7.07 o 
  -3   2  20      355.73      322.79     13.53 o 
  -2   2  20       35.04       35.34      3.80 o 
  -1   2  20        7.93        5.49      2.38 o 
   0   2  20      565.69      546.07     11.60 o 
   1   2  20       36.57       38.09      2.81 o 
   2   2  20       34.86       39.10      3.24 o 
   3   2  20      317.11      297.41      8.27 o 
   4   2  20       40.92       41.90      5.00 o 
   5   2  20        7.59        5.45      4.89 o 
  -4   3  20        4.04        5.94      4.00 o 
  -3   3  20       82.48       65.60      4.88 o 
  -2   3  20       14.63       18.39      3.23 o 
  -1   3  20      463.57      470.93      9.88 o 
   0   3  20      597.90      612.84     11.98 o 
   1   3  20       12.04       28.87      3.79 o 
   2   3  20       45.19       45.51      3.49 o 
   3   3  20       24.95       26.38      3.24 o 
   4   3  20        0.09       -1.13      5.66 o 
  -4   4  20       38.38       54.54      7.17 o 
  -3   4  20      103.93      106.24      6.31 o 
  -2   4  20     1099.74     1044.46     22.21 o 
  -1   4  20       65.14       94.15      4.57 o 
   0   4  20       43.79       45.21      3.16 o 
   1   4  20      406.47      390.99      9.00 o 
   2   4  20      684.02      662.66     15.87 o 
   3   4  20       15.59       14.42      3.93 o 
   4   4  20       63.26       64.21      7.60 o 
  -4   5  20        1.86       10.09      4.22 o 
  -3   5  20       22.28       30.40      4.25 o 
  -2   5  20       89.12      102.76      5.86 o 
  -1   5  20       27.43       33.75      3.89 o 
   0   5  20       12.31       12.61      3.15 o 
   1   5  20      191.98      178.83      7.26 o 
   2   5  20       24.46       25.94      3.80 o 
   3   5  20      168.95      201.63     11.51 o 
   4   5  20        9.41       13.23      5.16 o 
  -4   6  20       50.33       40.18      6.80 o 
  -3   6  20      126.59      140.62      9.20 o 
  -2   6  20      119.62      131.81      8.53 o 
  -1   6  20      813.38      799.54     18.60 o 
   0   6  20       71.81       82.97      5.53 o 
   1   6  20     1831.96     1752.60     38.19 o 
   2   6  20        0.80        5.50      3.15 o 
   3   6  20      100.32      113.00      6.99 o 
   4   6  20       49.55       56.94     11.60 o 
  -3   7  20        5.07        7.55      4.59 o 
  -2   7  20       43.43       34.49      6.39 o 
  -1   7  20        7.98       13.27      3.37 o 
   0   7  20       63.79       67.90      5.44 o 
   1   7  20       97.35      102.90      6.42 o 
   2   7  20       56.49       64.69      5.69 o 
   3   7  20        0.82        1.30      4.59 o 
  -3   8  20       35.16       37.08      6.59 o 
  -2   8  20       19.95       16.89      5.31 o 
  -1   8  20        8.33       10.75      3.59 o 
   0   8  20       29.53       36.71      6.25 o 
   1   8  20       17.48       17.52      6.14 o 
   2   8  20       45.70       46.51      8.16 o 
   3   8  20       64.57       71.48      8.60 o 
  -2   9  20      111.65      139.47      8.26 o 
  -1   9  20        2.38       -0.19      3.27 o 
   0   9  20       10.13        7.57      3.78 o 
   1   9  20       92.49      114.74      7.60 o 
   2   9  20        0.20       -1.53      3.77 o 
  -1  10  20        0.16        4.13      3.83 o 
   0  10  20        1.58        3.12      4.73 o 
   1  10  20       32.93       38.72      5.62 o 
  -1 -10  21        7.07       10.19      5.20 o 
   0 -10  21        0.50       -2.80      3.38 o 
   1 -10  21        0.43        2.41      3.83 o 
  -2  -9  21       10.73       13.76      4.32 o 
  -1  -9  21        0.02        0.85      3.94 o 
   0  -9  21       56.28       54.17      6.77 o 
   1  -9  21       29.21       23.57      4.35 o 
   2  -9  21       23.34       16.48      4.35 o 
  -3  -8  21        0.87        3.96      5.20 o 
  -2  -8  21      167.41      170.14      8.57 o 
  -1  -8  21        1.46       14.15      4.40 o 
   0  -8  21       77.26       89.82     10.47 o 
   1  -8  21      394.19      369.31     12.71 o 
   2  -8  21       30.72       32.59      4.74 o 
   3  -8  21        0.19       -3.37      3.37 o 
  -3  -7  21        7.56        7.75      4.59 o 
  -2  -7  21        9.22       11.23      3.98 o 
  -1  -7  21      686.88      664.65     20.73 o 
   0  -7  21       36.09       37.58     13.86 o 
   1  -7  21       98.75      138.12      7.04 o 
   2  -7  21        0.79       -2.49      2.49 o 
   3  -7  21       22.17        9.02      4.28 o 
  -4  -6  21        7.42        3.68      4.80 o 
  -3  -6  21       11.36       12.27      4.99 o 
  -2  -6  21        0.04       -2.64      2.64 o 
  -1  -6  21       72.84       93.26      5.75 o 
   0  -6  21       10.51       11.86      2.90 o 
   1  -6  21       16.90       21.04      4.56 o 
   2  -6  21        7.08        9.48      3.15 o 
   3  -6  21      280.22      262.76     10.09 o 
   4  -6  21        3.46        4.41      3.69 o 
  -4  -5  21      305.92      293.08     14.60 o 
  -3  -5  21       59.83       43.53      6.36 o 
  -2  -5  21      105.98       99.18      6.06 o 
  -1  -5  21       58.30       50.05      4.46 o 
   0  -5  21       95.50      103.09      4.47 o 
   1  -5  21       43.55       46.71      4.07 o 
   2  -5  21       34.10       41.02      4.35 o 
   3  -5  21      112.13       88.75      6.16 o 
   4  -5  21      422.43      416.61     13.59 o 
  -4  -4  21      241.38      253.30     13.86 o 
  -3  -4  21       30.72       19.98      4.81 o 
  -2  -4  21       72.84       82.53      8.56 o 
  -1  -4  21      123.87      144.94      6.40 o 
   0  -4  21       34.32       41.17      2.95 o 
   1  -4  21       32.52       36.98      3.66 o 
   2  -4  21      280.73      281.69     14.11 o 
   3  -4  21        0.01        5.96      3.00 o 
   4  -4  21       27.83       32.31      4.98 o 
  -4  -3  21       21.63       22.14      5.39 o 
  -3  -3  21       58.94       44.58      4.83 o 
  -2  -3  21        0.32        3.50      2.57 o 
  -1  -3  21       29.33       28.82      4.94 o 
   0  -3  21       54.03       55.56      4.43 o 
   1  -3  21        0.52        6.88      1.95 o 
   2  -3  21      139.48      136.10     12.33 o 
   3  -3  21      116.34      119.23     10.31 o 
   4  -3  21      156.93      155.76     11.57 o 
  -5  -2  21        3.12        3.69      4.59 o 
  -4  -2  21       48.38       51.13      7.17 o 
  -3  -2  21      272.16      251.25     11.58 o 
  -2  -2  21      226.94      202.03      7.47 o 
  -1  -2  21        1.76        1.38      1.91 o 
   0  -2  21      245.24      245.31      7.70 o 
   1  -2  21       56.64       54.66      3.16 o 
   2  -2  21       16.49       25.02      2.99 o 
   3  -2  21       53.65       40.19      7.21 o 
   4  -2  21        0.02        0.57      3.60 o 
   5  -2  21       24.97       25.74      6.22 o 
  -5  -1  21        2.98        6.05      5.16 o 
  -4  -1  21        6.42        5.66      4.40 o 
  -3  -1  21        8.43       15.48      3.41 o 
  -2  -1  21       32.46       35.35      3.74 o 
  -1  -1  21        9.80       27.81      8.82 o 
   0  -1  21      649.56      669.09     17.41 o 
   1  -1  21      252.04      273.07     10.96 o 
   2  -1  21      450.24      395.99      9.16 o 
   3  -1  21      167.11      163.26     16.07 o 
   4  -1  21        4.01        8.71      4.59 o 
   5  -1  21       62.51       69.14     12.17 o 
  -5   0  21       36.19       33.83      8.77 o 
  -4   0  21       15.55       14.15      4.80 o 
  -3   0  21      121.95      109.46      6.73 o 
  -2   0  21        0.14        7.17      3.02 o 
  -1   0  21       66.24       58.13      4.13 o 
   0   0  21        0.68       40.37      4.19 o 
   1   0  21      198.84      196.65      5.63 o 
   2   0  21      207.23      182.69      8.33 o 
   3   0  21        1.00        2.23      2.16 o 
   4   0  21       23.59       24.90      5.20 o 
   5   0  21        0.08       -4.19      4.19 o 
  -5   1  21       27.63       39.05      7.39 o 
  -4   1  21       74.20       58.53      6.99 o 
  -3   1  21       40.35       43.01      4.41 o 
  -2   1  21      141.42      150.84      9.01 o 
  -1   1  21     1839.65     1669.14     31.90 o 
   0   1  21       94.47      134.28      5.55 o 
   1   1  21      367.02      423.76      9.10 o 
   2   1  21      111.79      112.15      5.84 o 
   3   1  21       13.94        8.13      2.52 o 
   4   1  21       23.04       12.46      3.56 o 
   5   1  21        4.03        0.15      4.59 o 
  -5   2  21        2.59       10.43      5.43 o 
  -4   2  21       75.12       65.18     15.28 o 
  -3   2  21      120.93      103.17      6.00 o 
  -2   2  21      737.29      675.21     15.90 o 
  -1   2  21        7.37        2.12      2.05 o 
   0   2  21        2.20        8.08      1.87 o 
   1   2  21        9.51       19.63      2.47 o 
   2   2  21      376.51      390.05      9.19 o 
   3   2  21       25.33       18.37      3.54 o 
   4   2  21        0.31        2.94      3.37 o 
  -4   3  21       89.05       96.71      8.60 o 
  -3   3  21        4.13        3.01      2.90 o 
  -2   3  21        0.04       -1.32      2.29 o 
  -1   3  21       96.51       90.54      5.11 o 
   0   3  21      128.69      138.50      4.84 o 
   1   3  21       74.66       83.57      3.95 o 
   2   3  21      192.07      169.60      5.85 o 
   3   3  21       28.14       28.89      3.43 o 
   4   3  21      271.30      298.77     19.24 o 
  -4   4  21       35.85       27.24      5.96 o 
  -3   4  21      108.38      108.40      6.40 o 
  -2   4  21      131.02      139.18      6.84 o 
  -1   4  21      478.83      472.66     12.16 o 
   0   4  21      111.11      131.45      8.33 o 
   1   4  21      535.88      540.52     24.05 o 
   2   4  21       99.66      106.02      9.02 o 
   3   4  21      369.16      350.26     14.14 o 
   4   4  21       34.70       43.21     10.75 o 
  -4   5  21       40.21       57.87     11.03 o 
  -3   5  21       47.01       52.21      5.11 o 
  -2   5  21       85.05       83.18      6.80 o 
  -1   5  21      238.41      242.46      8.35 o 
   0   5  21       28.95       26.98      3.56 o 
   1   5  21        9.10       10.42      3.79 o 
   2   5  21        1.04        7.57      3.04 o 
   3   5  21        6.87        8.39      3.45 o 
   4   5  21       63.57       57.97      7.79 o 
  -4   6  21        0.29       -0.81      5.66 o 
  -3   6  21       70.38       62.24      6.80 o 
  -2   6  21        2.83        7.24      7.64 o 
  -1   6  21      102.88      104.37      6.19 o 
   0   6  21       62.58       53.70      7.88 o 
   1   6  21       57.43       48.93      4.68 o 
   2   6  21       72.50       56.80      5.65 o 
   3   6  21       29.99       36.13      4.83 o 
   4   6  21        6.58       -1.97     12.17 o 
  -3   7  21        4.29       11.32      4.80 o 
  -2   7  21       82.92       87.13      9.05 o 
  -1   7  21      136.03      147.96      9.53 o 
   0   7  21       38.17       32.35      6.56 o 
   1   7  21        4.80        4.33      3.04 o 
   2   7  21        2.96        2.43      3.12 o 
   3   7  21        1.36        2.66      4.59 o 
  -3   8  21       92.37      109.33      9.40 o 
  -2   8  21        0.72        9.34      4.40 o 
  -1   8  21       31.84       31.84      4.78 o 
   0   8  21       15.15       14.90      3.89 o 
   1   8  21       20.78       17.01      3.99 o 
   2   8  21       49.54       46.12      7.54 o 
   3   8  21        0.46        1.70      5.20 o 
  -2   9  21       11.49       12.83      5.39 o 
  -1   9  21       48.64       67.26     10.92 o 
   0   9  21       16.34       29.17      6.21 o 
   1   9  21       18.07       16.74     10.08 o 
   2   9  21       44.79       42.98      5.65 o 
   0  10  21       17.34       32.32      5.62 o 
  -1 -10  22       37.37       37.48      9.34 o 
   0 -10  22       11.06        8.11      5.66 o 
   1 -10  22        7.49        5.73      4.59 o 
  -2  -9  22        0.85        3.40      6.51 o 
  -1  -9  22       86.60       83.24      8.20 o 
   0  -9  22        0.94        1.25      3.79 o 
   1  -9  22        0.02       14.60      4.99 o 
   2  -9  22        2.20        1.49      3.37 o 
  -3  -8  22        5.49        0.28      6.51 o 
  -2  -8  22        6.98       13.20      3.92 o 
  -1  -8  22        7.98       12.18      4.59 o 
   0  -8  22       42.46       41.58      6.19 o 
   1  -8  22       56.40       49.38      5.21 o 
   2  -8  22       53.91       48.05      5.49 o 
   3  -8  22        1.29        1.89      3.59 o 
  -3  -7  22        4.26        5.52      8.20 o 
  -2  -7  22      202.22      206.26      9.80 o 
  -1  -7  22        7.55       11.14      6.58 o 
   0  -7  22       27.36       24.59      4.99 o 
   1  -7  22       87.70       69.65      5.40 o 
   2  -7  22       52.26       36.38      4.76 o 
   3  -7  22        2.36        4.06      3.41 o 
  -4  -6  22        1.55        5.64      4.89 o 
  -3  -6  22       15.98       21.96      7.92 o 
  -2  -6  22       45.36       43.82      4.74 o 
  -1  -6  22       36.78       32.73      4.02 o 
   0  -6  22        6.16        5.66      3.20 o 
   1  -6  22       98.64      116.31     11.28 o 
   2  -6  22       29.46       29.81      4.11 o 
   3  -6  22        8.46       17.65      4.11 o 
   4  -6  22       59.47       89.31     10.51 o 
  -4  -5  22       36.06       32.98      6.80 o 
  -3  -5  22       97.93       93.78     11.88 o 
  -2  -5  22       25.62       26.75      6.36 o 
  -1  -5  22       12.56        9.39      2.82 o 
   0  -5  22       46.70       57.87      4.84 o 
   1  -5  22        9.70       18.91      3.33 o 
   2  -5  22       69.67       73.19      5.32 o 
   3  -5  22      204.55      200.56      8.57 o 
   4  -5  22        7.57       15.84      4.25 o 
  -4  -4  22       96.05       82.23     12.45 o 
  -3  -4  22       36.37       51.91      8.49 o 
  -2  -4  22      288.46      270.34      9.43 o 
  -1  -4  22       67.21       81.06      6.57 o 
   0  -4  22       10.45       12.43      3.06 o 
   1  -4  22      110.91      128.94      5.81 o 
   2  -4  22       39.29       35.36      3.99 o 
   3  -4  22        0.00        0.76      2.71 o 
   4  -4  22       27.22       39.21      5.21 o 
  -4  -3  22        0.23        8.71      4.59 o 
  -3  -3  22        5.72        4.56      2.90 o 
  -2  -3  22        1.23        4.22      2.86 o 
  -1  -3  22      173.87      167.40     11.45 o 
   0  -3  22        5.75        3.40      2.29 o 
   1  -3  22        3.52        8.41      2.05 o 
   2  -3  22      248.05      233.85      8.44 o 
   3  -3  22       99.28      112.86      8.33 o 
   4  -3  22       34.53       29.66      4.99 o 
  -4  -2  22      230.23      219.31     11.98 o 
  -3  -2  22       35.50       26.34      7.07 o 
  -2  -2  22      251.75      259.48      8.77 o 
  -1  -2  22       19.54       21.51      4.00 o 
   0  -2  22       84.39       83.95      7.65 o 
   1  -2  22      292.67      293.42     12.66 o 
   2  -2  22        2.82        6.51      2.26 o 
   3  -2  22        7.07        9.81      3.27 o 
   4  -2  22      147.39      128.58      8.64 o 
  -4  -1  22       78.88       85.65     13.86 o 
  -3  -1  22       55.73       66.53      5.24 o 
  -2  -1  22       14.86       19.29      3.35 o 
  -1  -1  22      157.88      140.25      5.96 o 
   0  -1  22       46.16       53.42      5.25 o 
   1  -1  22        0.00        7.79      1.82 o 
   2  -1  22      239.86      231.99      6.77 o 
   3  -1  22       40.98       31.00      6.24 o 
   4  -1  22      113.21      103.29      8.80 o 
  -4   0  22       70.81       63.84      7.33 o 
  -3   0  22       86.93       99.80      6.08 o 
  -2   0  22       69.55       68.03      4.74 o 
  -1   0  22        5.63       14.62      3.71 o 
   0   0  22      420.79      444.99     11.54 o 
   1   0  22      200.18      193.89      5.70 o 
   2   0  22        0.22        1.38      2.04 o 
   3   0  22      225.24      226.81      7.13 o 
   4   0  22        0.11       -2.30      3.38 o 
  -4   1  22        1.25       -0.11      3.94 o 
  -3   1  22       85.06       90.86      8.08 o 
  -2   1  22       63.06       60.49      4.65 o 
  -1   1  22        0.11       10.75      3.20 o 
   0   1  22       19.25       25.71      3.53 o 
   1   1  22       19.23       32.54      3.59 o 
   2   1  22      140.05      133.78      5.15 o 
   3   1  22       77.31       76.45      4.51 o 
   4   1  22        9.43        2.92      3.37 o 
  -4   2  22       11.15        0.19      4.19 o 
  -3   2  22        7.85        8.34      3.23 o 
  -2   2  22      275.67      260.58      9.40 o 
  -1   2  22        0.02        1.82      2.83 o 
   0   2  22      159.62      166.66      6.31 o 
   1   2  22        1.43        1.85      1.82 o 
   2   2  22      108.77      107.82      8.25 o 
   3   2  22       56.28       51.04      4.68 o 
   4   2  22        8.62        9.88      3.69 o 
  -4   3  22       51.93       35.44      6.19 o 
  -3   3  22       37.03       29.65      4.22 o 
  -2   3  22        9.61       11.96      3.15 o 
  -1   3  22      624.57      568.69     14.02 o 
   0   3  22        3.83        5.14      2.24 o 
   1   3  22      176.74      206.42      6.26 o 
   2   3  22       30.43       40.13      3.51 o 
   3   3  22       47.27       49.34      4.74 o 
   4   3  22        3.06        5.38      4.80 o 
  -4   4  22        2.62        2.63      4.59 o 
  -3   4  22      201.57      195.35      8.27 o 
  -2   4  22      378.99      355.36     10.77 o 
  -1   4  22      119.82      111.99      5.82 o 
   0   4  22     1506.49     1520.57     25.50 o 
   1   4  22       59.33       61.56      5.23 o 
   2   4  22      254.54      255.65      8.91 o 
   3   4  22       10.16       10.36      4.98 o 
   4   4  22        0.07        5.34      4.99 o 
  -4   5  22        3.37        4.40      5.16 o 
  -3   5  22      175.78      184.30      8.48 o 
  -2   5  22        0.21        1.30      3.38 o 
  -1   5  22       63.71       69.10      6.59 o 
   0   5  22       55.17       46.22      4.35 o 
   1   5  22       10.34        8.27      3.00 o 
   2   5  22        1.73        4.02      2.97 o 
   3   5  22        8.48       14.82      3.89 o 
   4   5  22        0.17       -4.12      4.19 o 
  -3   6  22        5.85        5.07      4.19 o 
  -2   6  22        1.13       -3.33      3.38 o 
  -1   6  22       18.60       30.48      5.39 o 
   0   6  22      663.44      610.06     15.67 o 
   1   6  22       63.01       68.41     10.75 o 
   2   6  22        3.27        3.14      2.86 o 
   3   6  22       18.34       26.43      4.58 o 
  -3   7  22       23.86       28.82      6.19 o 
  -2   7  22        5.30        1.28      6.22 o 
  -1   7  22       18.20       21.78      4.99 o 
   0   7  22      154.04      156.65      9.85 o 
   1   7  22       11.40       18.15      4.75 o 
   2   7  22        0.00        0.72      3.37 o 
   3   7  22       16.05       26.06      6.59 o 
  -2   8  22        0.10       -1.84      3.94 o 
  -1   8  22       51.98       56.82     12.45 o 
   0   8  22        6.85        4.40      4.30 o 
   1   8  22       20.24       19.79      5.66 o 
   2   8  22       46.97       43.90      8.99 o 
  -2   9  22        4.01        5.09      4.40 o 
  -1   9  22        1.84        4.71      3.74 o 
   0   9  22       20.76       18.16      4.55 o 
   1   9  22        0.37        1.57      4.49 o 
   0 -10  23        0.00       -3.51      3.94 o 
  -2  -9  23       15.54       15.04      5.71 o 
  -1  -9  23        0.16        3.37      4.19 o 
   0  -9  23      166.89      186.08     11.40 o 
   1  -9  23      116.17      108.29     13.30 o 
   2  -9  23       10.30        9.63      4.02 o 
  -2  -8  23       63.16       54.28      5.86 o 
  -1  -8  23       38.05       33.64      5.96 o 
   0  -8  23       27.88       29.03      5.79 o 
   1  -8  23       24.76       17.09      4.75 o 
   2  -8  23       26.52       30.08      4.74 o 
   3  -8  23        1.57        8.25      3.97 o 
  -3  -7  23        2.83        5.09      4.80 o 
  -2  -7  23       37.36       31.01      4.76 o 
  -1  -7  23        9.67        7.63      3.12 o 
   0  -7  23       45.41       38.69      5.71 o 
   1  -7  23       21.14       14.66      4.35 o 
   2  -7  23        1.69        1.30      4.63 o 
   3  -7  23       13.26       19.75      4.24 o 
  -3  -6  23       19.47       22.67      5.79 o 
  -2  -6  23       63.36       60.63      8.82 o 
  -1  -6  23       16.65       15.05      3.92 o 
   0  -6  23       76.40       78.28      6.99 o 
   1  -6  23        1.10        1.13      2.80 o 
   2  -6  23        9.43       10.96      3.37 o 
   3  -6  23       58.78       58.66      5.86 o 
   4  -6  23       19.45       11.38      4.15 o 
  -4  -5  23       27.76       23.29      8.49 o 
  -3  -5  23       44.24       43.40      6.79 o 
  -2  -5  23        0.23       -0.61      2.71 o 
  -1  -5  23        7.92       10.61      4.10 o 
   0  -5  23        0.67        3.02      2.61 o 
   1  -5  23       35.13       32.99      3.66 o 
   2  -5  23       17.81       13.70      3.76 o 
   3  -5  23        4.37       11.59      3.47 o 
   4  -5  23        4.06        6.47      3.80 o 
  -4  -4  23       84.07       87.45     12.17 o 
  -3  -4  23       72.50       63.49      7.17 o 
  -2  -4  23      669.66      661.84     16.60 o 
  -1  -4  23        8.92        9.53      2.82 o 
   0  -4  23        9.21       54.62     11.88 o 
   1  -4  23       34.32       34.82      7.27 o 
   2  -4  23      195.44      190.44      7.79 o 
   3  -4  23        9.80       10.72      3.45 o 
   4  -4  23        5.34        3.72      3.69 o 
  -4  -3  23        2.38        3.82      3.94 o 
  -3  -3  23        9.99        9.22      4.10 o 
  -2  -3  23       26.31       32.10      4.13 o 
  -1  -3  23        2.50       10.23      2.82 o 
   0  -3  23       12.58       14.15      2.97 o 
   1  -3  23       96.60       91.74      7.84 o 
   2  -3  23      297.31      310.57     10.95 o 
   3  -3  23       37.47       34.47      4.46 o 
   4  -3  23        0.24       -1.36      3.23 o 
  -4  -2  23        1.61        3.40      4.19 o 
  -3  -2  23       23.92       27.46      5.30 o 
  -2  -2  23      319.63      308.13      9.86 o 
  -1  -2  23      110.30       95.06      6.67 o 
   0  -2  23       64.91       84.34      5.00 o 
   1  -2  23       60.26       64.61      3.76 o 
   2  -2  23      321.81      299.62      9.43 o 
   3  -2  23      140.90      129.65      6.93 o 
   4  -2  23       77.60       68.57      5.96 o 
  -4  -1  23       40.02       38.36      6.80 o 
  -3  -1  23      155.64      146.36      7.07 o 
  -2  -1  23        0.92        0.63      2.65 o 
  -1  -1  23       12.96       30.51      4.41 o 
   0  -1  23       10.08       30.60      6.15 o 
   1  -1  23       59.22       75.13      7.60 o 
   2  -1  23      100.69      106.94      4.84 o 
   3  -1  23        2.85       19.11      3.69 o 
   4  -1  23       59.48       54.89      9.62 o 
  -4   0  23       34.46       34.41      6.00 o 
  -3   0  23       18.31       13.89      3.37 o 
  -2   0  23       89.85       90.38     13.03 o 
  -1   0  23      218.23      207.34      8.21 o 
   0   0  23      342.39      373.57     10.51 o 
   1   0  23       13.77       33.09      4.33 o 
   2   0  23      101.41       92.30      4.44 o 
   3   0  23      143.47      145.68      7.06 o 
   4   0  23        1.02       -2.83      4.00 o 
  -4   1  23        6.27       -1.13      5.38 o 
  -3   1  23      481.98      435.51     12.68 o 
  -2   1  23      370.87      320.68      9.99 o 
  -1   1  23      332.18      324.36      9.58 o 
   0   1  23      224.89      222.48      7.73 o 
   1   1  23      741.27      724.61     13.81 o 
   2   1  23      204.20      201.66      7.27 o 
   3   1  23      118.76      110.70      6.31 o 
   4   1  23        6.25        2.93      3.69 o 
  -4   2  23       88.39       75.57      8.00 o 
  -3   2  23       14.38       10.55      3.23 o 
  -2   2  23      131.63      136.22      6.64 o 
  -1   2  23        7.87        5.76      2.91 o 
   0   2  23      129.88      131.61     10.06 o 
   1   2  23        7.99        5.27      2.18 o 
   2   2  23      150.59      143.66      6.42 o 
   3   2  23        3.96        2.86      2.44 o 
   4   2  23        0.41        4.52      3.87 o 
  -4   3  23       34.55       39.44      9.05 o 
  -3   3  23       32.78       27.08      4.22 o 
  -2   3  23        9.02       15.06      3.23 o 
  -1   3  23      351.53      308.52     18.51 o 
   0   3  23       66.18       79.36      4.97 o 
   1   3  23        2.04       17.61      2.52 o 
   2   3  23        1.09        2.07      2.30 o 
   3   3  23        7.86        7.51      3.23 o 
   4   3  23      107.17      122.67      9.58 o 
  -4   4  23      148.08      136.98     10.20 o 
  -3   4  23      134.60      129.17      7.17 o 
  -2   4  23       56.41       60.37      4.88 o 
  -1   4  23        9.00        5.22      2.71 o 
   0   4  23        6.21        9.62      3.60 o 
   1   4  23        5.52       14.33      3.27 o 
   2   4  23        1.17       17.03      3.37 o 
   3   4  23      117.25      129.87      7.17 o 
   4   4  23       10.99       10.56      5.39 o 
  -4   5  23       14.53       17.26      6.00 o 
  -3   5  23       11.04       20.65      5.20 o 
  -2   5  23       60.81       69.09      6.80 o 
  -1   5  23       72.40       66.23      6.40 o 
   0   5  23      472.76      462.50     16.00 o 
   1   5  23      129.84      119.34      6.42 o 
   2   5  23      101.64       93.17      6.09 o 
   3   5  23       37.54       31.74      4.76 o 
   4   5  23       15.80       26.59      6.80 o 
  -3   6  23        5.47        7.92      4.40 o 
  -2   6  23        0.19        1.26      3.53 o 
  -1   6  23       35.41       37.24      5.39 o 
   0   6  23      499.46      497.01     13.80 o 
   1   6  23       14.46       12.62      3.49 o 
   2   6  23        9.68        3.45      3.23 o 
   3   6  23        3.58        3.50      4.51 o 
  -3   7  23       25.80       44.24     10.19 o 
  -2   7  23      112.89      121.38      9.20 o 
  -1   7  23        1.32        3.25      3.94 o 
   0   7  23        1.71        5.48      3.04 o 
   1   7  23        0.72        0.98      3.30 o 
   2   7  23        7.44       10.57      4.02 o 
   3   7  23       34.54       50.48      7.57 o 
  -2   8  23        0.25        5.63      4.59 o 
  -1   8  23       15.90       21.12      6.22 o 
   0   8  23        3.03        4.95      3.47 o 
   1   8  23        0.24        7.94      3.70 o 
   2   8  23        0.13       -0.77      5.78 o 
  -1   9  23        5.69        6.58      5.38 o 
   0   9  23       38.74       53.10      7.36 o 
   1   9  23       12.47        8.30      4.16 o 
  -1  -9  24        0.09        2.98      4.59 o 
   0  -9  24       11.83       10.30      4.99 o 
   1  -9  24        5.55        2.11      3.79 o 
   2  -9  24       50.11       46.97      7.60 o 
  -2  -8  24        0.24        0.44      3.47 o 
  -1  -8  24       59.76       51.35      6.77 o 
   0  -8  24        0.80       -3.20      3.38 o 
   1  -8  24        3.85        8.59      4.59 o 
   2  -8  24        4.36        3.45      5.66 o 
  -3  -7  24        7.21       17.13      5.79 o 
  -2  -7  24        5.93        3.54      3.47 o 
  -1  -7  24       44.27       41.87      6.12 o 
   0  -7  24       12.49       17.06      4.40 o 
   1  -7  24        1.06       -1.34      3.13 o 
   2  -7  24        6.43        4.71      3.15 o 
   3  -7  24        5.22        7.50      4.02 o 
  -3  -6  24        2.45       13.33      5.30 o 
  -2  -6  24       17.45       12.42      3.86 o 
  -1  -6  24       11.35        7.50      3.17 o 
   0  -6  24       11.29        9.17      8.20 o 
   1  -6  24        1.28        0.74      3.13 o 
   2  -6  24       44.21       39.61      4.74 o 
   3  -6  24       38.72       35.59      5.00 o 
  -4  -5  24       50.36       41.52     10.19 o 
  -3  -5  24        4.66        5.66      4.59 o 
  -2  -5  24       64.99       70.53      5.62 o 
  -1  -5  24       16.47       30.28      4.02 o 
   0  -5  24       48.28       68.58      5.07 o 
   1  -5  24       49.07       50.98      6.19 o 
   2  -5  24       19.55       28.32      3.89 o 
   3  -5  24       55.00       37.23      4.96 o 
   4  -5  24      258.53      254.80     15.03 o 
  -4  -4  24        1.52        1.67      4.53 o 
  -3  -4  24       31.72       24.32      5.39 o 
  -2  -4  24      319.47      302.73     10.19 o 
  -1  -4  24      206.37      193.08      7.67 o 
   0  -4  24       13.21       13.23      3.04 o 
   1  -4  24        4.65       12.45      5.38 o 
   2  -4  24       67.72       71.00      5.31 o 
   3  -4  24        9.67       13.58      3.56 o 
   4  -4  24        1.38        1.89      3.59 o 
  -4  -3  24       58.51       41.04      6.80 o 
  -3  -3  24       26.94       23.13      4.16 o 
  -2  -3  24        0.05       -0.57      2.61 o 
  -1  -3  24      175.61      180.70      7.35 o 
   0  -3  24      463.64      459.64     16.63 o 
   1  -3  24      119.85      119.99      5.91 o 
   2  -3  24      561.50      509.83     16.80 o 
   3  -3  24      135.50      135.46      7.40 o 
   4  -3  24       11.10       13.01      4.07 o 
  -4  -2  24        4.88        6.40      4.19 o 
  -3  -2  24        2.96        6.79      4.00 o 
  -2  -2  24        2.74        5.73      2.57 o 
  -1  -2  24       17.27       16.40      2.90 o 
   0  -2  24       76.72       83.92      6.44 o 
   1  -2  24        5.99        7.74      2.49 o 
   2  -2  24      147.96      147.15      6.72 o 
   3  -2  24      223.87      228.32      9.40 o 
   4  -2  24       21.37       15.34      4.07 o 
  -4  -1  24       23.43       29.61      6.19 o 
  -3  -1  24      195.08      170.98      7.89 o 
  -2  -1  24       50.23       53.20      4.50 o 
  -1  -1  24        0.02        8.33      2.57 o 
   0  -1  24      603.89      583.08     14.14 o 
   1  -1  24      116.45      120.39      5.77 o 
   2  -1  24        0.16       -1.05      1.90 o 
   3  -1  24      111.06      109.36      8.71 o 
   4  -1  24        0.06        0.00      5.66 o 
  -4   0  24       29.12       32.10     10.75 o 
  -3   0  24       67.18       68.53      7.86 o 
  -2   0  24       12.64        6.53      2.86 o 
  -1   0  24      121.33      131.41      6.31 o 
   0   0  24      148.35      158.91      6.42 o 
   1   0  24        0.00       11.37      2.66 o 
   2   0  24       23.60       17.06      2.94 o 
   3   0  24       24.17       28.67      3.59 o 
   4   0  24        3.22        1.99      4.19 o 
  -4   1  24        0.34        7.26      5.09 o 
  -3   1  24      116.69      112.00     11.60 o 
  -2   1  24        4.71        2.18      3.62 o 
  -1   1  24      269.46      279.28     12.46 o 
   0   1  24       94.73      111.51      5.77 o 
   1   1  24        0.53       16.98      5.66 o 
   2   1  24        0.01        0.83      2.01 o 
   3   1  24        0.04        2.50      2.47 o 
   4   1  24        0.59       -2.26      4.19 o 
  -4   2  24        2.54        4.17      4.35 o 
  -3   2  24       12.93       23.00      3.92 o 
  -2   2  24       80.23       95.51      5.73 o 
  -1   2  24        5.86       10.09      2.82 o 
   0   2  24       26.65       31.77      3.56 o 
   1   2  24       88.59       91.62      5.31 o 
   2   2  24      246.33      257.30      7.49 o 
   3   2  24        4.29        1.31      2.74 o 
   4   2  24        0.00       -0.64      3.56 o 
  -4   3  24       12.40        2.10      4.75 o 
  -3   3  24        8.90        8.87      3.82 o 
  -2   3  24        9.66       10.28      5.76 o 
  -1   3  24      645.27      617.10     15.23 o 
   0   3  24      200.50      191.35      7.37 o 
   1   3  24      409.98      409.07     11.27 o 
   2   3  24       61.33       67.45      8.51 o 
   3   3  24      411.67      410.06     12.28 o 
   4   3  24       47.38       62.20      8.77 o 
  -4   4  24      113.15      127.27     10.20 o 
  -3   4  24       95.34       98.43      6.62 o 
  -2   4  24        6.32        7.01      3.00 o 
  -1   4  24      189.18      204.78      7.70 o 
   0   4  24      251.68      281.68     16.98 o 
   1   4  24      479.66      423.69     15.84 o 
   2   4  24       11.00       11.45      3.31 o 
   3   4  24       67.44       74.09      5.75 o 
   4   4  24       39.74       54.95      7.79 o 
  -4   5  24        0.31       -2.26      6.79 o 
  -3   5  24       67.43       64.37      6.99 o 
  -2   5  24       26.30       24.34      5.39 o 
  -1   5  24        2.69        2.03      4.53 o 
   0   5  24      817.36      794.67     23.40 o 
   1   5  24        0.49        3.53      3.00 o 
   2   5  24        0.70        0.74      2.90 o 
   3   5  24        0.03       -2.51      2.97 o 
  -3   6  24        1.71        2.13      4.19 o 
  -2   6  24        0.82        0.88      5.38 o 
  -1   6  24        5.48       10.91      4.19 o 
   0   6  24        1.25        7.36      7.07 o 
   1   6  24        4.72        3.74      3.07 o 
   2   6  24       95.83       91.26      6.42 o 
   3   6  24       67.32       81.61      6.83 o 
  -3   7  24       30.06       52.16      7.20 o 
  -2   7  24       16.09        5.38      4.40 o 
  -1   7  24        0.57        2.41      3.79 o 
   0   7  24       31.49       26.72     11.60 o 
   1   7  24       58.02       66.27      8.28 o 
   2   7  24        0.21       -1.05      4.82 o 
   3   7  24        9.28        7.18      5.16 o 
  -2   8  24        3.44        5.41      4.59 o 
  -1   8  24        1.03        3.69      4.19 o 
   0   8  24        9.07       14.15      4.80 o 
   1   8  24       11.87       24.69      4.73 o 
   2   8  24       18.41       16.43      4.58 o 
  -1   9  24       22.00       25.64      5.96 o 
   0   9  24        0.00        2.78      4.35 o 
   1   9  24        0.71        2.38      3.97 o 
  -1  -9  25      148.81      135.10     10.60 o 
   0  -9  25       54.48       57.55      7.60 o 
   1  -9  25        6.42       12.75      7.07 o 
  -2  -8  25       20.37       13.57      5.34 o 
  -1  -8  25        9.02       10.21      4.99 o 
   0  -8  25        4.39        2.51      4.19 o 
   1  -8  25       13.01       13.20      4.75 o 
   2  -8  25        4.24        7.26      4.59 o 
  -3  -7  25       16.57       27.96      6.40 o 
  -2  -7  25        0.12       -3.07      3.07 o 
  -1  -7  25        5.86        4.24      3.60 o 
   0  -7  25       31.32       39.86      6.19 o 
   1  -7  25        5.28        6.22      4.00 o 
   2  -7  25       53.85       61.28      8.49 o 
   3  -7  25       41.51       47.65      5.86 o 
  -3  -6  25       53.57       65.59      8.14 o 
  -2  -6  25        9.03        5.13      3.33 o 
  -1  -6  25       10.75        5.27      3.00 o 
   0  -6  25       48.51       40.25      5.79 o 
   1  -6  25        2.54        1.13      3.38 o 
   2  -6  25       24.35       23.99      5.39 o 
   3  -6  25       54.92       49.56     10.75 o 
  -3  -5  25        7.01        5.38      4.80 o 
  -2  -5  25        1.83       -0.91      2.99 o 
  -1  -5  25       16.03       17.19      3.69 o 
   0  -5  25       61.79       77.04      5.31 o 
   1  -5  25       19.89       17.19      4.19 o 
   2  -5  25       14.78       14.91      4.59 o 
   3  -5  25      119.45      112.96      7.29 o 
   4  -5  25       14.01        5.69      4.54 o 
  -4  -4  25        2.00       -2.18      4.07 o 
  -3  -4  25       37.40       39.65     14.99 o 
  -2  -4  25      125.01      123.94      7.02 o 
  -1  -4  25       31.45       46.31      4.43 o 
   0  -4  25      205.77      210.92     10.04 o 
   1  -4  25       94.80       99.97      7.57 o 
   2  -4  25       75.87       79.06      5.64 o 
   3  -4  25       27.33       20.79      4.25 o 
   4  -4  25       25.28       29.76      5.00 o 
  -4  -3  25       38.44       34.23      6.52 o 
  -3  -3  25        2.17        9.77      4.59 o 
  -2  -3  25       58.12       59.80      5.07 o 
  -1  -3  25      207.19      204.79      7.80 o 
   0  -3  25       36.59       37.64      6.34 o 
   1  -3  25       20.48       48.40      6.21 o 
   2  -3  25      244.49      227.68     14.05 o 
   3  -3  25       62.39       61.98      5.64 o 
   4  -3  25       56.01       78.73      6.64 o 
  -4  -2  25        6.07        8.86      7.92 o 
  -3  -2  25      160.58      175.38     18.39 o 
  -2  -2  25        2.61        4.90      2.71 o 
  -1  -2  25      116.33      121.52      7.04 o 
   0  -2  25       45.29       51.71      4.35 o 
   1  -2  25      406.74      397.23     11.26 o 
   2  -2  25       14.50       18.06      4.41 o 
   3  -2  25       20.51       15.08      3.66 o 
   4  -2  25       11.73       11.07      4.34 o 
  -4  -1  25       52.72       41.50      7.20 o 
  -3  -1  25       10.04        9.49      3.50 o 
  -2  -1  25        5.87        2.10      3.83 o 
  -1  -1  25      222.29      217.67      8.05 o 
   0  -1  25       39.76       53.15      4.68 o 
   1  -1  25       16.15       48.03      4.25 o 
   2  -1  25      137.73      140.49      5.52 o 
   3  -1  25       54.77       58.75      5.21 o 
   4  -1  25        5.53       -3.40      6.22 o 
  -4   0  25       10.09        7.97      6.22 o 
  -3   0  25        9.52        9.52      3.23 o 
  -2   0  25      279.17      276.03      9.43 o 
  -1   0  25        5.89       12.15      2.82 o 
   0   0  25        3.70       19.25      3.04 o 
   1   0  25       91.34       96.38      5.83 o 
   2   0  25      264.83      279.07      7.76 o 
   3   0  25        0.91       -1.76      2.57 o 
   4   0  25       22.08       25.19      6.00 o 
  -4   1  25        0.41       -1.41      4.40 o 
  -3   1  25       36.69       35.19      4.41 o 
  -2   1  25       30.57       25.54      3.74 o 
  -1   1  25      870.11      886.25     19.81 o 
   0   1  25        0.17        2.71      2.57 o 
   1   1  25     1231.54     1141.08     23.84 o 
   2   1  25        1.15       -2.49      2.49 o 
   3   1  25        0.06       -2.49      2.49 o 
   4   1  25        8.81       11.72      5.38 o 
  -4   2  25        0.00        0.28      4.80 o 
  -3   2  25      276.42      264.00      9.77 o 
  -2   2  25        0.09        0.57      3.47 o 
  -1   2  25       72.38       69.78      9.91 o 
   0   2  25       85.71      111.74      7.93 o 
   1   2  25       11.97       10.39      2.90 o 
   2   2  25        2.14        1.38      2.21 o 
   3   2  25      115.03      117.32      5.87 o 
   4   2  25       11.39       10.89      4.99 o 
  -4   3  25       27.22       29.64      6.36 o 
  -3   3  25       97.34       94.13      6.42 o 
  -2   3  25        1.35        7.04      3.04 o 
  -1   3  25       40.14       39.81      4.58 o 
   0   3  25      135.50      136.72      6.38 o 
   1   3  25       32.30       38.96      3.99 o 
   2   3  25       99.21      106.56      5.27 o 
   3   3  25        0.00        1.87      3.23 o 
   4   3  25      187.20      213.60     12.60 o 
  -4   4  25       32.18       24.67      6.36 o 
  -3   4  25       21.62       24.52      4.18 o 
  -2   4  25       24.06       24.52      3.96 o 
  -1   4  25      137.41      143.29      9.00 o 
   0   4  25      191.79      205.18     10.00 o 
   1   4  25        1.43        6.22      3.60 o 
   2   4  25       10.32       13.50      4.53 o 
   3   4  25        7.37       10.12      3.69 o 
   4   4  25        0.36        0.54      4.75 o 
  -3   5  25       22.75       26.34      5.60 o 
  -2   5  25       50.70       48.90      6.40 o 
  -1   5  25      106.59      101.67      8.20 o 
   0   5  25       47.78       65.11     10.75 o 
   1   5  25        9.44       14.74      4.19 o 
   2   5  25       71.91       71.12      5.81 o 
   3   5  25        3.89        4.44      3.56 o 
  -3   6  25        4.22        3.24      4.81 o 
  -2   6  25       14.41       16.84      5.16 o 
  -1   6  25       32.49       36.65      6.00 o 
   0   6  25       68.69       91.02     11.03 o 
   1   6  25        0.07       -2.38      6.22 o 
   2   6  25       32.01       36.32      4.90 o 
   3   6  25       11.85        8.74      4.02 o 
  -2   7  25       73.70       86.29      9.34 o 
  -1   7  25       44.40       39.87     10.19 o 
   0   7  25       25.46       17.50      4.99 o 
   1   7  25       23.73       21.27      9.34 o 
   2   7  25       17.73       16.03      4.55 o 
  -2   8  25        9.30        9.49      5.38 o 
  -1   8  25        0.01       -1.82      3.79 o 
   0   8  25        9.00       14.10      4.99 o 
   1   8  25        0.00        0.78      3.66 o 
   2   8  25        7.32       -3.78      3.78 o 
   0   9  25        0.47        7.42      4.99 o 
  -1  -9  26       13.11       20.94      6.00 o 
   0  -9  26        4.05        5.14      6.22 o 
   1  -9  26       57.54       39.28      9.62 o 
  -2  -8  26       45.58       37.34      5.64 o 
  -1  -8  26        0.58        6.10      5.38 o 
   0  -8  26        0.45        2.40      3.94 o 
   1  -8  26       65.53       51.96      7.39 o 
   2  -8  26        0.28       -2.60      3.77 o 
  -2  -7  26        0.78        3.47      3.56 o 
  -1  -7  26       48.85       44.27      6.51 o 
   0  -7  26        5.75        7.70      3.94 o 
   1  -7  26        2.08        0.93      3.40 o 
   2  -7  26        6.61        4.82      5.66 o 
   3  -7  26        4.41        7.26      4.59 o 
  -3  -6  26        1.48        4.10      5.09 o 
  -2  -6  26        0.86       -0.92      3.04 o 
  -1  -6  26       12.96       11.59      3.56 o 
   0  -6  26       48.53       47.59      6.40 o 
   1  -6  26       13.75       13.83      6.79 o 
   2  -6  26       17.60       10.39      4.35 o 
   3  -6  26      106.22      101.07     10.47 o 
  -3  -5  26        0.45        3.70      4.35 o 
  -2  -5  26        0.11        0.57      3.27 o 
  -1  -5  26        1.58       -0.05      2.45 o 
   0  -5  26       96.96       97.27      7.79 o 
   1  -5  26       12.62       17.02      4.49 o 
   2  -5  26       27.09       22.99      5.20 o 
   3  -5  26        6.55        8.38      3.66 o 
  -4  -4  26       76.50       70.20     11.60 o 
  -3  -4  26        1.00        1.41      4.00 o 
  -2  -4  26        9.95        8.72      3.45 o 
  -1  -4  26       40.64       51.86      6.62 o 
   0  -4  26       40.09       49.47      4.63 o 
   1  -4  26       97.08      103.64      7.97 o 
   2  -4  26      106.26       91.49      7.97 o 
   3  -4  26       39.27       37.38      4.78 o 
   4  -4  26      130.21      110.52      8.04 o 
  -4  -3  26       17.87       17.05      5.96 o 
  -3  -3  26       32.08       40.65      7.92 o 
  -2  -3  26       11.29       10.71      3.47 o 
  -1  -3  26      193.18      171.63      7.47 o 
   0  -3  26        0.02       -0.37      2.38 o 
   1  -3  26        5.80       14.55      4.97 o 
   2  -3  26       33.68       28.65      5.20 o 
   3  -3  26       81.11       74.07      6.55 o 
   4  -3  26        0.09        2.45      3.59 o 
  -4  -2  26       16.09       13.66     11.32 o 
  -3  -2  26      132.64      126.44      9.60 o 
  -2  -2  26      267.78      253.40      9.18 o 
  -1  -2  26       32.47       26.87      4.20 o 
   0  -2  26       19.22       32.84      3.89 o 
   1  -2  26       58.12       68.27      5.07 o 
   2  -2  26        0.15       11.03      3.60 o 
   3  -2  26       15.38       12.78      3.47 o 
   4  -2  26        0.13       -2.36      3.31 o 
  -4  -1  26        6.32        0.84      4.49 o 
  -3  -1  26       43.79       37.60      4.64 o 
  -2  -1  26       13.40       28.30      4.80 o 
  -1  -1  26      155.16      154.07      7.56 o 
   0  -1  26       71.34       78.97      5.23 o 
   1  -1  26       32.87       36.44      4.02 o 
   2  -1  26        8.54       14.15      3.27 o 
   3  -1  26        0.28        3.28      3.04 o 
   4  -1  26       32.13       34.92      7.92 o 
  -4   0  26       82.95      104.31      9.60 o 
  -3   0  26        4.24        9.07      3.87 o 
  -2   0  26        2.93        2.38      2.57 o 
  -1   0  26       33.30       39.96      4.13 o 
   0   0  26      375.82      409.32     11.92 o 
   1   0  26       46.95       55.43      6.67 o 
   2   0  26      127.44      141.78      6.75 o 
   3   0  26       56.89       61.07      5.29 o 
   4   0  26        1.87       -1.46      4.19 o 
  -4   1  26        6.21        6.08      5.94 o 
  -3   1  26       38.06       38.54      4.88 o 
  -2   1  26       75.20       83.81      5.77 o 
  -1   1  26       18.22       35.77      4.99 o 
   0   1  26       54.27       63.17      6.58 o 
   1   1  26      259.88      290.49      9.36 o 
   2   1  26       12.22        9.15      3.15 o 
   3   1  26       14.96       14.97      4.66 o 
   4   1  26       30.17       32.23      6.19 o 
  -4   2  26       16.77       17.11      5.79 o 
  -3   2  26       64.27       59.30      5.40 o 
  -2   2  26      899.82      799.17     19.05 o 
  -1   2  26        0.63        5.21      2.82 o 
   0   2  26      809.78      831.24     18.84 o 
   1   2  26       51.73       68.65      4.96 o 
   2   2  26      246.23      247.98      9.02 o 
   3   2  26        6.88        8.93      3.37 o 
   4   2  26        7.59        4.53      6.79 o 
  -4   3  26       11.25        8.71      5.16 o 
  -3   3  26       59.81       64.63      5.73 o 
  -2   3  26       57.37       48.52      4.78 o 
  -1   3  26      319.97      315.57     10.22 o 
   0   3  26       15.46       13.14      3.12 o 
   1   3  26       44.38       55.24      4.55 o 
   2   3  26       28.50       24.03      5.09 o 
   3   3  26        1.03       -0.02      3.07 o 
   4   3  26        2.41        5.48      5.16 o 
  -3   4  26        5.71        8.37      4.56 o 
  -2   4  26       11.07       17.62      3.80 o 
  -1   4  26        0.00       18.71     10.47 o 
   0   4  26      549.55      512.10     17.20 o 
   1   4  26      405.54      357.89     23.20 o 
   2   4  26       10.57       10.83      5.38 o 
   3   4  26      224.74      246.34      9.79 o 
  -3   5  26        0.70       -2.03      3.38 o 
  -2   5  26       50.55       49.26      6.51 o 
  -1   5  26      111.92      106.54      9.90 o 
   0   5  26      666.13      608.29     20.65 o 
   1   5  26       98.51       89.58      7.60 o 
   2   5  26       17.82       20.51      4.99 o 
   3   5  26        0.01       -0.37      3.45 o 
  -3   6  26        1.20       -2.64      4.19 o 
  -2   6  26       41.69       38.27      6.19 o 
  -1   6  26       17.10       22.40      5.20 o 
   0   6  26       75.18       53.46      6.59 o 
   1   6  26        0.00        1.32      3.53 o 
   2   6  26       59.60       63.82      5.88 o 
   3   6  26        7.52       10.54      4.55 o 
  -2   7  26        2.03        7.09      4.59 o 
  -1   7  26       18.88       15.28      4.60 o 
   0   7  26        0.20        3.68      3.60 o 
   1   7  26        3.13        1.70      4.00 o 
   2   7  26        8.44        5.94      3.93 o 
  -1   8  26        7.24        5.58      4.59 o 
   0   8  26      133.08      158.80     10.80 o 
   1   8  26        7.20       13.63      5.94 o 
   0  -9  27      167.30      169.61     11.98 o 
  -1  -8  27       55.55       62.56      7.79 o 
   0  -8  27        0.04        5.66      4.07 o 
   1  -8  27       40.82       52.06      7.39 o 
   2  -8  27       14.68       15.84      5.60 o 
  -2  -7  27        1.20        3.00      3.45 o 
  -1  -7  27        0.71        6.42      3.94 o 
   0  -7  27       22.57       12.52      5.94 o 
   1  -7  27       28.68       24.16      5.66 o 
   2  -7  27       27.53       24.60      5.79 o 
  -3  -6  27        2.19        5.94      5.20 o 
  -2  -6  27      106.25       89.82      8.37 o 
  -1  -6  27       23.51       26.56      4.30 o 
   0  -6  27       11.88       19.73      4.99 o 
   1  -6  27        0.54       -2.43      3.38 o 
   2  -6  27        3.93       -1.13      3.20 o 
   3  -6  27       11.63        7.17      6.22 o 
  -3  -5  27        3.73        9.40      5.16 o 
  -2  -5  27       60.13       53.57      6.36 o 
  -1  -5  27       32.79       41.57      4.78 o 
   0  -5  27        2.81       28.96      5.20 o 
   1  -5  27       89.80       96.65     17.82 o 
   2  -5  27       17.79        8.90     10.19 o 
   3  -5  27        4.22       -2.55      4.00 o 
  -3  -4  27        1.47        5.90      4.59 o 
  -2  -4  27       37.77       45.51      4.90 o 
  -1  -4  27        5.25       13.24      3.33 o 
   0  -4  27       16.63       34.38      4.22 o 
   1  -4  27       70.58       78.90     15.56 o 
   2  -4  27       71.73       61.19      6.99 o 
   3  -4  27        2.90       -0.57      3.60 o 
  -4  -3  27       59.53       58.69      8.14 o 
  -3  -3  27        3.38        2.40      3.94 o 
  -2  -3  27      106.66      107.05     10.03 o 
  -1  -3  27      290.74      282.25      9.77 o 
   0  -3  27      142.88      151.37      8.34 o 
   1  -3  27       35.91       56.49      6.36 o 
   2  -3  27        5.31        6.70      5.94 o 
   3  -3  27       88.89       78.75      7.73 o 
   4  -3  27        5.81        0.00      3.78 o 
  -4  -2  27        0.01        3.17      4.49 o 
  -3  -2  27       15.81       14.99      4.80 o 
  -2  -2  27      103.58      100.00      6.38 o 
  -1  -2  27        0.05       10.83      2.90 o 
   0  -2  27       83.76       85.29      5.44 o 
   1  -2  27      193.09      192.47      9.09 o 
   2  -2  27       32.92       34.41      5.56 o 
   3  -2  27      110.61      123.58      7.15 o 
   4  -2  27        5.59        9.89      4.13 o 
  -4  -1  27        4.31        5.82      4.99 o 
  -3  -1  27       65.95       60.71      8.71 o 
  -2  -1  27      133.67      124.57      6.90 o 
  -1  -1  27      160.66      154.05      7.06 o 
   0  -1  27        1.22        4.35      2.82 o 
   1  -1  27       20.01       43.38      4.32 o 
   2  -1  27        0.74        1.62      2.57 o 
   3  -1  27       13.65        8.44      3.51 o 
   4  -1  27       93.36      119.52      9.58 o 
  -4   0  27       54.16       49.46      7.60 o 
  -3   0  27        4.82        4.50      2.90 o 
  -2   0  27      198.30      186.10     10.52 o 
  -1   0  27      108.90       93.59      5.86 o 
   0   0  27       42.06       51.96      5.22 o 
   1   0  27        5.70       13.48      2.91 o 
   2   0  27      291.04      282.67      9.67 o 
   3   0  27       33.13       35.61      6.15 o 
   4   0  27        6.68       13.01      7.92 o 
  -4   1  27       37.90       36.77      6.93 o 
  -3   1  27        9.33        9.82      3.45 o 
  -2   1  27       10.91       10.50      3.37 o 
  -1   1  27       61.71       80.38      5.73 o 
   0   1  27        0.12        4.61      2.71 o 
   1   1  27      143.40      170.77      7.19 o 
   2   1  27      273.78      228.79      8.60 o 
   3   1  27        1.02        0.06      2.61 o 
   4   1  27      330.98      361.22     22.07 o 
  -4   2  27      162.12      173.59     11.98 o 
  -3   2  27        3.18        4.42      3.37 o 
  -2   2  27        0.21        4.76      2.81 o 
  -1   2  27       16.23       15.39      3.47 o 
   0   2  27      103.39      115.66      6.19 o 
   1   2  27        6.14        6.00      3.39 o 
   2   2  27       66.51       69.10      5.29 o 
   3   2  27       87.99       96.58      6.29 o 
   4   2  27       47.20       57.72     10.19 o 
  -3   3  27       92.42       92.39      7.24 o 
  -2   3  27      111.40      114.15     10.70 o 
  -1   3  27      334.28      329.42     10.55 o 
   0   3  27       49.27       62.03      5.07 o 
   1   3  27       45.74       65.13      7.22 o 
   2   3  27       15.54       13.58      4.40 o 
   3   3  27       26.99       26.84      4.57 o 
  -3   4  27       74.38       79.82     12.15 o 
  -2   4  27        1.15        9.81      4.19 o 
  -1   4  27      205.85      189.32     30.56 o 
   0   4  27      680.69      643.32     20.60 o 
   1   4  27        5.45       21.03      4.59 o 
   2   4  27        0.57        1.55      4.53 o 
   3   4  27       58.61       60.98      6.30 o 
  -3   5  27       30.63       29.01      6.00 o 
  -2   5  27       16.62       18.24      5.16 o 
  -1   5  27       11.36       21.81      7.07 o 
   0   5  27        1.01        0.00      3.60 o 
   1   5  27      116.53       98.63      8.49 o 
   2   5  27       31.71       31.55      5.56 o 
   3   5  27       23.83       30.98      5.21 o 
  -3   6  27       27.23       33.11      9.05 o 
  -2   6  27        0.04       -3.16      3.79 o 
  -1   6  27       89.78       87.76      8.00 o 
   0   6  27       54.19       61.77      7.17 o 
   1   6  27       13.53       16.39     11.03 o 
   2   6  27        0.21        0.00      5.66 o 
  -2   7  27        2.31        3.94      4.59 o 
  -1   7  27        3.79        3.81      4.35 o 
   0   7  27       92.67      113.35      9.18 o 
   1   7  27        0.00       -3.68      3.68 o 
   2   7  27      137.04      179.37     15.84 o 
  -1   8  27        8.91       22.07      5.60 o 
   0   8  27        9.47       10.41      5.56 o 
   1   8  27       54.24       67.35      9.34 o 
  -1  -8  28        0.98        4.57      4.99 o 
   0  -8  28      185.17      215.68     12.78 o 
   1  -8  28       13.68       23.58      5.96 o 
  -2  -7  28       31.10       23.81      4.81 o 
  -1  -7  28        0.05       -3.38      3.38 o 
   0  -7  28        0.03       -3.20      3.20 o 
   1  -7  28        5.00        0.62      3.94 o 
   2  -7  28        0.74       -3.79      3.79 o 
  -2  -6  28        0.49        2.95      3.37 o 
  -1  -6  28      105.53      100.40     10.33 o 
   0  -6  28       28.86       25.90      5.56 o 
   1  -6  28        2.84        8.49      4.00 o 
   2  -6  28        0.83        0.86      3.79 o 
   3  -6  28       28.82       24.55      6.19 o 
  -3  -5  28       20.58       22.11     13.30 o 
  -2  -5  28        8.74        4.16      3.12 o 
  -1  -5  28      278.43      264.42     21.78 o 
   0  -5  28        4.63        7.68      5.09 o 
   1  -5  28      117.92      122.71      9.18 o 
   2  -5  28       80.03       61.56      7.39 o 
   3  -5  28       24.97       23.35      5.96 o 
  -3  -4  28       16.75       18.39      5.60 o 
  -2  -4  28        0.83        1.93      3.04 o 
  -1  -4  28       34.57       45.83      4.88 o 
   0  -4  28       25.48       40.22      4.55 o 
   1  -4  28      458.11      440.85     16.79 o 
   2  -4  28       80.91       98.67      8.40 o 
   3  -4  28       16.97       14.31      4.75 o 
  -3  -3  28      134.20      136.86     10.38 o 
  -2  -3  28       15.51        9.67      4.55 o 
  -1  -3  28       54.68       66.25      6.92 o 
   0  -3  28       30.36       32.28      4.11 o 
   1  -3  28      205.41      212.78     17.54 o 
   2  -3  28        1.51       -0.80      4.53 o 
   3  -3  28       25.32       16.20     10.19 o 
  -4  -2  28       31.79       22.97      5.96 o 
  -3  -2  28        0.20        0.00      4.00 o 
  -2  -2  28       30.36       37.26      4.76 o 
  -1  -2  28      100.19       95.96      5.98 o 
   0  -2  28       33.58       38.93      4.25 o 
   1  -2  28      204.89      188.37      7.80 o 
   2  -2  28        8.21       10.64      3.94 o 
   3  -2  28        7.02        2.55      4.00 o 
   4  -2  28        6.49       10.37      4.25 o 
  -4  -1  28        4.59        3.91      5.38 o 
  -3  -1  28        0.30        2.22      3.04 o 
  -2  -1  28       23.63       25.19      4.13 o 
  -1  -1  28        9.22       18.10      3.37 o 
   0  -1  28      225.72      249.84      8.90 o 
   1  -1  28      204.25      215.47      8.38 o 
   2  -1  28       95.53       92.46     13.42 o 
   3  -1  28        3.99        3.08      3.94 o 
   4  -1  28        0.06       -3.64      5.66 o 
  -4   0  28       80.97      106.63     12.73 o 
  -3   0  28       30.44       32.09      5.70 o 
  -2   0  28      220.60      220.50      8.81 o 
  -1   0  28        0.04        5.79      3.00 o 
   0   0  28       58.81       78.77      5.44 o 
   1   0  28       16.19       14.13      3.37 o 
   2   0  28        1.69       14.80      5.36 o 
   3   0  28       74.55       74.27      7.92 o 
   4   0  28        2.17       -1.70      6.79 o 
  -4   1  28       34.61       30.20      6.77 o 
  -3   1  28        1.73        1.21      3.04 o 
  -2   1  28       16.04       17.34      3.69 o 
  -1   1  28      816.00      779.65     18.72 o 
   0   1  28      113.67      123.12      8.59 o 
   1   1  28      305.71      335.94     10.56 o 
   2   1  28       40.37       41.80      4.46 o 
   3   1  28        0.26       -2.20      2.97 o 
   4   1  28        0.17        2.51      4.99 o 
  -3   2  28        0.15        2.14      3.15 o 
  -2   2  28       30.34       33.32      6.92 o 
  -1   2  28        1.24       10.57      3.15 o 
   0   2  28       22.29       21.50      3.66 o 
   1   2  28      199.70      197.37     13.45 o 
   2   2  28       74.52       69.40      5.55 o 
   3   2  28        0.15       -1.70      3.27 o 
  -3   3  28      206.56      210.55     10.68 o 
  -2   3  28        1.05        3.34      3.07 o 
  -1   3  28       10.65       13.09      3.47 o 
   0   3  28      287.24      303.17     11.04 o 
   1   3  28        4.46        3.51      3.66 o 
   2   3  28       46.90       41.98      9.05 o 
   3   3  28        2.95        3.96      6.22 o 
  -3   4  28       22.12       19.39     11.60 o 
  -2   4  28        1.26       -0.25      3.53 o 
  -1   4  28       78.91       86.63      7.60 o 
   0   4  28       75.60       73.01      7.20 o 
   1   4  28        0.56        3.77      4.24 o 
   2   4  28        1.54       -1.13      3.60 o 
   3   4  28       53.43       54.35      6.80 o 
  -3   5  28       15.91       13.01      5.16 o 
  -2   5  28        4.50        0.57      4.00 o 
  -1   5  28       17.04       17.54      4.80 o 
   0   5  28        4.28        9.34      4.00 o 
   1   5  28       30.68       39.81      8.49 o 
   2   5  28       19.45       14.17      4.99 o 
   3   5  28        1.28        4.24      4.80 o 
  -2   6  28       11.06       14.10      5.39 o 
  -1   6  28        4.59        8.23      4.35 o 
   0   6  28        4.44       -1.07      3.24 o 
   1   6  28        5.30        4.47      3.94 o 
   2   6  28       40.07       37.55      6.40 o 
  -2   7  28        5.62        4.08      4.59 o 
  -1   7  28        0.67        5.25      4.19 o 
   0   7  28        6.19        1.86      4.19 o 
   1   7  28        1.86       -2.26      4.07 o 
   0   8  28       35.27       35.54      7.17 o 
  -1  -8  29       11.68       11.80      5.39 o 
   0  -8  29        0.49        3.76      4.35 o 
   1  -8  29        8.85        9.01      4.99 o 
  -2  -7  29        1.47        5.92      3.97 o 
  -1  -7  29       20.16       19.52      5.60 o 
   0  -7  29        4.46        3.48      5.38 o 
   1  -7  29        2.35        9.05      4.80 o 
   2  -7  29       10.30       12.84      5.16 o 
  -2  -6  29        7.27        8.47      4.53 o 
  -1  -6  29       43.89       45.89     10.19 o 
   0  -6  29        3.22        5.63      3.94 o 
   1  -6  29       34.65       42.72      6.59 o 
   2  -6  29       19.30       22.73      5.60 o 
  -3  -5  29       11.93       10.27      5.16 o 
  -2  -5  29        3.60        0.38      3.27 o 
  -1  -5  29      304.14      257.07     13.38 o 
   0  -5  29       10.66       12.31      4.19 o 
   1  -5  29       24.04       20.69      4.99 o 
   2  -5  29        0.04        5.31      4.59 o 
   3  -5  29        0.18        6.79      4.80 o 
  -3  -4  29       14.57       10.30      4.89 o 
  -2  -4  29        0.89       -0.95      3.15 o 
  -1  -4  29       95.33       93.31      6.23 o 
   0  -4  29        1.06        2.18      2.71 o 
   1  -4  29      186.33      189.57     10.71 o 
   2  -4  29       28.79       31.08      5.79 o 
   3  -4  29       22.45       21.25      5.39 o 
  -3  -3  29       19.60       14.36      5.16 o 
  -2  -3  29        7.71        8.94      4.51 o 
  -1  -3  29       50.95       61.26      5.37 o 
   0  -3  29       53.46       54.75      4.88 o 
   1  -3  29        3.09        7.98      3.79 o 
   2  -3  29       54.80       51.05      7.92 o 
   3  -3  29        4.93       -1.51      4.19 o 
  -3  -2  29       40.41       33.51      6.40 o 
  -2  -2  29       31.65       29.19      4.22 o 
  -1  -2  29       48.35       51.44      6.26 o 
   0  -2  29        1.87        1.80      3.13 o 
   1  -2  29       14.31       18.45      3.65 o 
   2  -2  29        1.68        0.17      3.38 o 
   3  -2  29        6.70        7.36      4.53 o 
  -3  -1  29       73.08       75.52     11.81 o 
  -2  -1  29       28.91       23.23      3.92 o 
  -1  -1  29       53.20       73.41     10.37 o 
   0  -1  29        2.42        8.75      3.15 o 
   1  -1  29      483.60      427.00     12.50 o 
   2  -1  29       94.82       82.00      7.39 o 
   3  -1  29        2.75        1.13      5.38 o 
  -3   0  29        3.04        2.88      3.18 o 
  -2   0  29        7.47       12.64      3.59 o 
  -1   0  29      193.74      185.20      8.05 o 
   0   0  29       27.04       36.83      4.25 o 
   1   0  29       37.40       54.16      4.90 o 
   2   0  29       33.89       32.32      4.15 o 
   3   0  29        5.48        5.98      5.09 o 
  -3   1  29       13.88       15.08      4.11 o 
  -2   1  29        5.76        7.76      3.23 o 
  -1   1  29      114.98      148.11      7.40 o 
   0   1  29        3.02        3.42      2.71 o 
   1   1  29       79.68       87.53      7.16 o 
   2   1  29        8.32        8.41      3.33 o 
   3   1  29       15.16       22.07      7.92 o 
  -3   2  29        0.10        0.77      3.45 o 
  -2   2  29       32.65       31.42      4.50 o 
  -1   2  29       12.90       28.63      6.46 o 
   0   2  29      156.64      151.37      7.28 o 
   1   2  29      345.13      348.54     11.00 o 
   2   2  29       10.85       15.19      7.18 o 
   3   2  29       79.46       89.16      8.86 o 
  -3   3  29        0.56        5.47      3.92 o 
  -2   3  29       13.53        6.37      3.47 o 
  -1   3  29       82.43       89.40      6.09 o 
   0   3  29       21.22       23.67      8.20 o 
   1   3  29       25.54       27.72      9.34 o 
   2   3  29        0.71       -0.24      3.79 o 
   3   3  29        6.26        1.13      4.40 o 
  -3   4  29        8.67        3.14      4.35 o 
  -2   4  29       13.29        8.04      4.59 o 
  -1   4  29        4.63        9.82      6.51 o 
   0   4  29       16.16       23.24      6.79 o 
   1   4  29      145.58      120.06      9.00 o 
   2   4  29       15.14       16.97      8.77 o 
   3   4  29       14.49        9.05      6.79 o 
  -2   5  29        8.61       10.19      4.80 o 
  -1   5  29        8.29       12.15      4.59 o 
   0   5  29       30.46       36.19      6.51 o 
   1   5  29       30.75       26.06      9.90 o 
   2   5  29       29.93       19.30      6.79 o 
  -2   6  29        3.57        8.85      4.99 o 
  -1   6  29       62.29       65.00      7.60 o 
   0   6  29        4.03        5.94      4.00 o 
   1   6  29        2.42        7.09      4.59 o 
   2   6  29       45.01       50.61      7.92 o 
  -1   7  29        9.76       13.01      5.20 o 
   0   7  29       17.25       25.77      7.07 o 
   1   7  29        3.20        4.81      4.40 o 
  -1  -7  30       25.39       26.30     12.17 o 
   0  -7  30        0.18        8.20      4.80 o 
   1  -7  30       14.86       23.80      5.79 o 
  -2  -6  30       29.27       29.70      4.98 o 
  -1  -6  30       11.92       12.17      4.80 o 
   0  -6  30        6.55        6.14      4.53 o 
   1  -6  30        0.96        3.75      4.53 o 
   2  -6  30       59.89       40.75      6.80 o 
  -2  -5  30        2.46        0.06      3.23 o 
  -1  -5  30       16.41       25.63      4.35 o 
   0  -5  30      144.83      150.35     10.20 o 
   1  -5  30        0.56       -1.70      3.60 o 
   2  -5  30       42.32       43.71      6.77 o 
  -3  -4  30       13.49       11.19      5.38 o 
  -2  -4  30       78.89       66.29      6.09 o 
  -1  -4  30        4.87       11.78      3.66 o 
   0  -4  30       90.94       74.77      5.86 o 
   1  -4  30       84.82       92.88      8.37 o 
   2  -4  30       69.54       56.23      7.64 o 
   3  -4  30        4.12        2.52      4.35 o 
  -3  -3  30       43.50       27.75     14.71 o 
  -2  -3  30       26.43       24.06      4.35 o 
  -1  -3  30       93.72       85.54      6.25 o 
   0  -3  30        0.33        2.85      2.82 o 
   1  -3  30       78.43       79.04      7.57 o 
   2  -3  30        0.85       -3.40      4.81 o 
   3  -3  30        1.72        3.10      4.59 o 
  -3  -2  30        1.24        6.51      4.40 o 
  -2  -2  30       74.84       58.74      5.53 o 
  -1  -2  30       14.94       13.98      3.69 o 
   0  -2  30       13.13        6.67      3.79 o 
   1  -2  30       18.36       18.07      3.70 o 
   2  -2  30       69.17       78.35      7.60 o 
   3  -2  30       10.39        4.53      4.40 o 
  -3  -1  30       43.83       46.96      5.49 o 
  -2  -1  30      109.63      109.56     12.09 o 
  -1  -1  30        0.82        8.41      3.15 o 
   0  -1  30       51.94       57.15      5.11 o 
   1  -1  30       83.60      108.93      6.52 o 
   2  -1  30       25.31       21.55      4.99 o 
   3  -1  30        7.90        6.96      4.75 o 
  -3   0  30        0.06       -3.48      3.48 o 
  -2   0  30      153.56      143.12      8.13 o 
  -1   0  30        0.09        0.94      2.71 o 
   0   0  30      381.85      384.53     15.41 o 
   1   0  30       38.99       39.93      8.34 o 
   2   0  30       49.73       49.41      5.00 o 
   3   0  30        1.46       -3.25      3.66 o 
  -3   1  30        2.93       -0.48      3.23 o 
  -2   1  30        2.91       -0.26      3.15 o 
  -1   1  30      611.60      549.90     15.13 o 
   0   1  30      134.20      121.36      7.41 o 
   1   1  30      162.61      163.82      7.73 o 
   2   1  30        0.00        8.57      3.33 o 
   3   1  30        1.13       10.19      6.79 o 
  -3   2  30        1.02        2.88      3.47 o 
  -2   2  30       16.18       15.13      3.89 o 
  -1   2  30       42.64       37.31      4.68 o 
   0   2  30        6.86        9.77      3.97 o 
   1   2  30      100.92      109.84      6.64 o 
   2   2  30        9.75       12.82      6.09 o 
   3   2  30       77.82       81.15      7.79 o 
  -3   3  30        3.06        1.01      3.64 o 
  -2   3  30        2.40        4.40      3.37 o 
  -1   3  30      175.05      173.80     11.58 o 
   0   3  30      104.14       94.00      7.79 o 
   1   3  30      182.24      181.44     16.98 o 
   2   3  30        2.50        1.07      3.79 o 
   3   3  30       15.15       11.70      4.99 o 
  -3   4  30        5.25       -3.31      4.07 o 
  -2   4  30        1.01        4.07      4.19 o 
  -1   4  30      190.06      171.50     10.38 o 
   0   4  30       23.15       20.57      4.81 o 
   1   4  30        0.14       10.63      4.49 o 
   2   4  30       17.65       11.27      4.75 o 
  -2   5  30       17.02       24.05      5.56 o 
  -1   5  30       15.52       11.13      4.75 o 
   0   5  30        6.23        5.63      6.51 o 
   1   5  30       20.84       11.59      4.59 o 
   2   5  30       14.56       12.72      4.99 o 
  -2   6  30       87.33      100.84      9.40 o 
  -1   6  30        0.16       -1.98      3.60 o 
   0   6  30      132.71      175.12     11.00 o 
   1   6  30        2.35        0.67      4.19 o 
   0   7  30       79.89       92.85      8.80 o 
  -1  -7  31        6.73        9.62      5.20 o 
   0  -7  31       21.79       27.72      9.90 o 
   1  -7  31        0.49       -0.71      3.79 o 
  -2  -6  31        0.54       -0.53      3.45 o 
  -1  -6  31        0.64       -0.48      4.81 o 
   0  -6  31      111.89      101.13      9.00 o 
   1  -6  31        9.16       10.97      4.59 o 
   2  -6  31        0.64        1.97      4.19 o 
  -2  -5  31       42.99       41.92      5.86 o 
  -1  -5  31      107.33      118.76      9.22 o 
   0  -5  31        3.99        0.51      3.79 o 
   1  -5  31        4.00        2.83      4.00 o 
   2  -5  31        8.13       11.34      4.89 o 
  -2  -4  31       19.43       25.50      4.55 o 
  -1  -4  31       26.61       29.62      5.51 o 
   0  -4  31        0.99        3.96      3.79 o 
   1  -4  31       55.83       58.02      6.99 o 
   2  -4  31        4.66        8.96      4.75 o 
   3  -4  31       56.94       66.24      8.20 o 
  -3  -3  31        1.61        2.16      4.35 o 
  -2  -3  31       10.51        8.17      3.66 o 
  -1  -3  31       58.19       50.74      5.33 o 
   0  -3  31       11.75       18.57      3.89 o 
   1  -3  31       40.94       53.68      9.05 o 
   2  -3  31       27.57       25.28      9.34 o 
   3  -3  31        0.93       -2.59      3.79 o 
  -3  -2  31       22.18       22.69      6.36 o 
  -2  -2  31        4.29        3.73      3.37 o 
  -1  -2  31       40.93       36.71      4.55 o 
   0  -2  31        0.00       -2.72      2.72 o 
   1  -2  31        0.04       -2.64      2.64 o 
   2  -2  31       23.71       35.37      6.00 o 
   3  -2  31       21.77       15.99      5.39 o 
  -3  -1  31       14.22       10.35      8.20 o 
  -2  -1  31       59.13       57.30      5.90 o 
  -1  -1  31      155.88      158.57      7.93 o 
   0  -1  31        1.63        1.56      2.82 o 
   1  -1  31      166.43      174.82      8.22 o 
   2  -1  31       14.34       17.54      4.80 o 
   3  -1  31        5.29        4.31      5.09 o 
  -3   0  31       51.92       49.77      5.70 o 
  -2   0  31        0.68       -1.89      2.94 o 
  -1   0  31        3.02       13.05      3.69 o 
   0   0  31       63.68       75.91      5.77 o 
   1   0  31      143.94      137.17     12.46 o 
   2   0  31        3.85        5.53      3.47 o 
   3   0  31       14.15       20.11      5.38 o 
  -3   1  31       50.85       52.31      5.86 o 
  -2   1  31        0.94       -1.04      3.00 o 
  -1   1  31       45.88       72.21      5.77 o 
   0   1  31       15.16       25.96      4.22 o 
   1   1  31        0.75        7.48      3.12 o 
   2   1  31        1.47        1.31      3.12 o 
   3   1  31       16.07       25.46      9.05 o 
  -3   2  31       10.97        4.61      3.80 o 
  -2   2  31       13.35       20.86      4.30 o 
  -1   2  31       58.24       60.10      6.11 o 
   0   2  31        8.63        7.74      3.15 o 
   1   2  31        9.79       12.74      3.56 o 
   2   2  31        1.49        8.00      5.38 o 
   3   2  31        5.89        1.97      4.59 o 
  -3   3  31        0.32        1.19      3.74 o 
  -2   3  31        9.91       10.52      3.69 o 
  -1   3  31       35.11       54.08      6.80 o 
   0   3  31       14.50        7.42      4.24 o 
   1   3  31      287.88      283.21     12.80 o 
   2   3  31        9.66        8.91      7.64 o 
   3   3  31        3.44       -0.07      4.75 o 
  -2   4  31        9.09       13.10      4.99 o 
  -1   4  31      134.86      105.59     12.45 o 
   0   4  31        7.01        1.64      3.79 o 
   1   4  31       40.43       34.15      5.96 o 
   2   4  31        6.35        4.40      4.59 o 
  -2   5  31        0.64        0.57      3.79 o 
  -1   5  31        0.10        4.39      4.24 o 
   0   5  31        0.18       -3.38      3.38 o 
   1   5  31       38.62       44.78     12.73 o 
   2   5  31       38.48       48.06      9.34 o 
  -1   6  31       29.05       32.73      7.07 o 
   0   6  31        1.52        0.40      4.19 o 
   1   6  31       15.82       16.28      5.39 o 
  -1  -6  32        3.04        0.85      3.94 o 
   0  -6  32       50.50       47.14      6.99 o 
   1  -6  32      133.49      135.39     18.39 o 
  -2  -5  32        0.24        3.69      3.56 o 
  -1  -5  32       28.52       31.11      4.88 o 
   0  -5  32        5.11        7.68      4.59 o 
   1  -5  32       35.43       41.90      6.77 o 
   2  -5  32        9.14        5.49      4.59 o 
  -2  -4  32       48.89       49.02      5.75 o 
  -1  -4  32        0.96       10.25      3.45 o 
   0  -4  32      100.17       81.88      8.00 o 
   1  -4  32      104.81       93.33      9.34 o 
   2  -4  32        0.40        6.69      4.59 o 
  -2  -3  32       17.04       13.05      3.89 o 
  -1  -3  32        0.08       -1.44      2.90 o 
   0  -3  32      156.33      149.29      9.09 o 
   1  -3  32       18.45       18.94      4.99 o 
   2  -3  32       83.27       81.87      8.20 o 
  -3  -2  32       33.02       29.70      6.36 o 
  -2  -2  32        4.07        6.41      3.47 o 
  -1  -2  32        3.25        2.20      3.04 o 
   0  -2  32        3.65        6.79      4.00 o 
   1  -2  32       45.27       54.60     13.01 o 
   2  -2  32       21.16       13.32      6.51 o 
   3  -2  32       81.22       87.34      8.80 o 
  -3  -1  32        0.13        2.48      4.75 o 
  -2  -1  32        0.36        1.89      3.27 o 
  -1  -1  32      233.82      245.92      9.79 o 
   0  -1  32       23.68       35.25      4.55 o 
   1  -1  32       69.07       74.17      5.86 o 
   2  -1  32        7.50        6.89      5.66 o 
   3  -1  32       66.04       67.65      7.97 o 
  -3   0  32       47.41       55.28      6.06 o 
  -2   0  32       32.35       31.72      4.76 o 
  -1   0  32       56.42       66.19      5.66 o 
   0   0  32      265.48      257.76      9.68 o 
   1   0  32       93.68       97.16      6.52 o 
   2   0  32        2.65        5.40      3.56 o 
   3   0  32        4.09        9.12      5.38 o 
  -3   1  32       27.64       31.00      5.31 o 
  -2   1  32        8.82        7.14      3.56 o 
  -1   1  32       11.02       12.86      3.64 o 
   0   1  32      189.50      201.94      8.71 o 
   1   1  32        0.06        7.08      3.93 o 
   2   1  32        5.63        6.72      3.47 o 
   3   1  32        7.86       10.75      7.92 o 
  -3   2  32        1.12       -0.38      3.78 o 
  -2   2  32        4.92        8.10      3.66 o 
  -1   2  32       59.20       64.44      5.88 o 
   0   2  32       17.65       16.49      3.78 o 
   1   2  32       22.87       25.01      6.96 o 
   2   2  32       70.25       72.73     12.45 o 
  -2   3  32       21.65        6.53      4.35 o 
  -1   3  32        4.55        4.50      3.94 o 
   0   3  32        3.74        8.68      4.59 o 
   1   3  32        1.60        5.96      3.79 o 
   2   3  32        0.03        1.90      3.94 o 
  -2   4  32       54.77       65.90      8.00 o 
  -1   4  32       12.11        6.51      4.00 o 
   0   4  32       16.80       19.60      4.99 o 
   1   4  32        7.01        0.94      4.19 o 
   2   4  32       17.59       14.02      9.05 o 
  -1   5  32       37.46       42.40      6.59 o 
   0   5  32       22.89       28.45      5.96 o 
   1   5  32       61.96       60.94      7.39 o 
   0   6  32        0.53       -3.96      5.66 o 
  -1  -6  33       16.67       13.10      5.16 o 
   0  -6  33        0.24       -3.94      3.94 o 
   1  -6  33       19.25       20.41      5.79 o 
  -1  -5  33        2.76        0.08      5.38 o 
   0  -5  33      145.75      142.04     10.40 o 
   1  -5  33        2.59        8.20      4.80 o 
  -2  -4  33        4.99        5.85      3.92 o 
  -1  -4  33        3.56        1.53      3.47 o 
   0  -4  33       13.32       16.82      4.99 o 
   1  -4  33        0.88        2.45      4.19 o 
   2  -4  33        2.51        3.40      4.80 o 
  -2  -3  33       52.85       56.06     10.14 o 
  -1  -3  33       17.74       18.59      4.35 o 
   0  -3  33      143.20      172.69      8.66 o 
   1  -3  33       44.55       50.12      8.77 o 
   2  -3  33        0.06        7.43      4.81 o 
  -2  -2  33       26.18       25.77      7.92 o 
  -1  -2  33       34.81       25.84      5.39 o 
   0  -2  33        0.48        4.24      4.00 o 
   1  -2  33        0.90        3.19      3.96 o 
   2  -2  33       12.64        9.69      6.51 o 
  -2  -1  33        0.16        3.05      3.68 o 
  -1  -1  33       16.37       22.80      4.35 o 
   0  -1  33        3.50        2.53      2.88 o 
   1  -1  33        0.82        4.60      3.75 o 
   2  -1  33       10.45       14.23      6.79 o 
  -2   0  33        3.85       -1.34      2.90 o 
  -1   0  33        5.19        6.22      3.60 o 
   0   0  33       11.13       17.61      3.92 o 
   1   0  33       79.04       94.23      6.61 o 
   2   0  33        0.39        4.82      4.19 o 
  -2   1  33        3.64        3.81      3.89 o 
  -1   1  33       87.43       87.68      6.53 o 
   0   1  33        0.00        8.99      3.33 o 
   1   1  33      108.30      106.12     12.34 o 
   2   1  33       76.34       87.50      6.64 o 
  -2   2  33       46.57       44.12      5.74 o 
  -1   2  33       34.08       47.35      6.23 o 
   0   2  33       12.46        8.08      3.37 o 
   1   2  33      154.30      164.22     10.40 o 
   2   2  33        1.79        3.21      4.19 o 
  -2   3  33       16.19       17.21      5.39 o 
  -1   3  33        3.93        9.93      4.35 o 
   0   3  33        3.36        3.51      3.94 o 
   1   3  33       94.69       93.83     11.03 o 
   2   3  33       53.80       63.58      7.39 o 
  -2   4  33        0.33        1.40      4.59 o 
  -1   4  33       43.26       34.95      6.19 o 
   0   4  33        1.96        9.34      4.80 o 
   1   4  33        0.38        2.34      4.19 o 
  -1   5  33       20.03       27.58     10.75 o 
   0   5  33        0.23        3.86      4.35 o 
   1   5  33        0.22        5.91      7.36 o 
  -1  -5  34       39.07       29.59      6.59 o 
   0  -5  34        0.44        3.50      5.09 o 
   1  -5  34        1.88        0.37      3.94 o 
  -1  -4  34       25.47       21.19      4.65 o 
   0  -4  34      136.50      135.85     18.11 o 
   1  -4  34        2.67        0.85      4.00 o 
   2  -4  34       42.37       46.82     11.32 o 
  -2  -3  34       40.32       36.44      6.88 o 
  -1  -3  34       24.61       34.07      6.96 o 
   0  -3  34        0.63        7.63      3.56 o 
   1  -3  34        2.64       -2.26      3.60 o 
   2  -3  34       11.88        6.51      4.40 o 
  -2  -2  34        0.36        7.90      4.53 o 
  -1  -2  34        2.00        6.25      4.19 o 
   0  -2  34      140.84      147.25      9.31 o 
   1  -2  34        6.63        3.54      3.94 o 
   2  -2  34       25.32       31.05      6.40 o 
  -2  -1  34        0.02        3.34      3.88 o 
  -1  -1  34      377.06      339.09     13.51 o 
   0  -1  34       17.59       25.56      6.69 o 
   1  -1  34      108.39      122.25      9.10 o 
   2  -1  34       14.01       21.23     10.19 o 
  -2   0  34        0.80        1.64      3.49 o 
  -1   0  34       53.53       56.72      8.30 o 
   0   0  34       14.59       18.29      4.11 o 
   1   0  34      191.08      195.35      9.14 o 
   2   0  34        0.03        1.70      6.79 o 
  -2   1  34        0.30        0.40      3.45 o 
  -1   1  34       46.40       47.92      5.44 o 
   0   1  34       49.70       46.41      6.54 o 
   1   1  34       50.98       69.25      7.52 o 
   2   1  34       83.51       81.33      9.43 o 
  -2   2  34      146.06      133.16     12.63 o 
  -1   2  34       28.43       25.80      4.55 o 
   0   2  34        6.47        5.92      4.35 o 
   1   2  34        5.72       13.65      4.75 o 
   2   2  34       39.65       36.57      7.64 o 
  -2   3  34       95.58       80.62     18.11 o 
  -1   3  34       43.22       42.77      6.59 o 
   0   3  34       31.20       30.15      7.92 o 
   1   3  34       38.51       47.14      6.80 o 
   2   3  34        7.44        0.41      4.81 o 
  -1   4  34        7.04        3.11      4.40 o 
   0   4  34       10.40       13.45      5.16 o 
   1   4  34       19.31       17.54      5.60 o 
   0  -5  35       70.03       81.75     20.65 o 
  -1  -4  35        9.40        9.11      6.02 o 
   0  -4  35       12.33       28.01      8.20 o 
   1  -4  35        9.21       12.88      5.38 o 
  -1  -3  35        0.82        2.83      3.41 o 
   0  -3  35       21.18       15.93      6.22 o 
   1  -3  35        2.45        4.23      4.59 o 
  -2  -2  35       28.61       25.47      5.96 o 
  -1  -2  35      141.72      131.82     10.00 o 
   0  -2  35       12.27       20.87      4.32 o 
   1  -2  35        3.97       10.60      4.59 o 
   2  -2  35        0.17       -4.53      4.53 o 
  -2  -1  35       67.62       64.50      6.40 o 
  -1  -1  35       76.16       83.91     11.91 o 
   0  -1  35       54.43       70.79      6.21 o 
   1  -1  35       75.98       97.12      8.60 o 
   2  -1  35        2.20        3.49      4.49 o 
  -2   0  35        4.72        2.84      4.02 o 
  -1   0  35        1.47       -2.54      4.47 o 
   0   0  35      164.51      202.42     14.23 o 
   1   0  35        1.86       10.05      3.78 o 
   2   0  35       20.57       35.65      9.62 o 
  -2   1  35        0.45        2.77      3.89 o 
  -1   1  35       19.20       20.32      4.35 o 
   0   1  35        0.01        1.58      3.15 o 
   1   1  35       31.39       33.93      4.88 o 
   2   1  35       66.18       63.58      6.35 o 
  -1   2  35       23.96       30.76      5.82 o 
   0   2  35        3.34        3.42      3.79 o 
   1   2  35       58.10       50.03      8.77 o 
  -1   3  35       27.84       22.01      5.79 o 
   0   3  35       13.08       14.76      5.16 o 
   1   3  35       27.82       31.56     11.32 o 
   0   4  35        4.38        4.61      4.19 o 
   0  -4  36        3.38       11.57      4.99 o 
  -1  -3  36       21.55       27.78      5.00 o 
   0  -3  36       62.15       61.13     13.58 o 
   1  -3  36        0.27        0.20      3.94 o 
  -1  -2  36       21.88       28.57      6.19 o 
   0  -2  36      103.67      105.36      7.29 o 
   1  -2  36        1.28       -0.40      4.19 o 
  -1  -1  36        5.67        7.17      3.59 o 
   0  -1  36      386.47      371.26     12.83 o 
   1  -1  36        1.53        7.92      7.36 o 
  -1   0  36       16.74       22.90      5.13 o 
   0   0  36       54.59       67.20      6.29 o 
   1   0  36       13.19       14.15      4.22 o 
  -1   1  36       13.72       13.64      4.30 o 
   0   1  36        5.75       13.87      3.99 o 
   1   1  36        1.89        3.78      3.56 o 
  -1   2  36        1.71       -1.98      3.94 o 
   0   2  36        5.06       11.03      4.80 o 
   1   2  36       33.57       29.10      6.12 o 
   0   3  36        3.32        0.62      4.35 o 
   0  -2  37       12.53       24.28      4.78 o 
  -1  -1  37        2.81        3.04      3.78 o 
   0  -1  37       25.98       44.43      5.77 o 
   1  -1  37      121.90      124.49     14.71 o 
  -1   0  37        0.00        6.44      3.85 o 
   0   0  37        8.88       11.72      4.22 o 
   1   0  37       10.74        6.59      4.13 o 
   0   1  37        0.99        1.11      3.35 o 
                                                 
